# Supplementary material for: Comprehensive Binary Interaction Mapping of SH2 Domains via Fluorescence Polarization Reveals Novel Functional Diversification of ErbB Receptors
Source: PLoS One. 2012 Sep 4;7(9):e44471. doi: 10.1371/journal.pone.0044471 (PMC3433420; doi:10.1371/journal.pone.0044471)
Supplement: Table S1 — Recombinant Src Homology 2 domains used in FP assay. (XLS) [file pone.0044471.s017.xls]

## Sheet: S1-Protein domains used in FP
Protein #	Protein ID	NCBI Reference Sequence	Gene Name
1	ABL1	NM_007313.2	v-abl Abelson murine leukemia viral oncogene homolog 1
2	ABL2	NM_007314.3	Tyrosine protein kinase ABL2
3	BCAR3	NM_003567.2	Breast cancer anti-estrogen resistance 3
4	BLK	NM_001715.2	B lymphoid tyrosine kinase
5	BLNK	NM_013314.3	B cell linker protein
6	BMX	NM_001721.6	Bone marrow kinase BMX
7	BTK	NM_000061.2	Bruton's tyrosine kinase
8	CRK	NM_016823.2	v-crk sarcoma virus CT10 oncogene homolog
9	CRKL	NM_005207.3	v-crk sarcoma virus CT10 oncogene homolog-like
10	DAPP1	NM_014395.2	Dual adaptor of phosphotyrosine and 3-phosphoinositides
11	FER	NM_005246.2	FER (fps/fes related) tyrosine kinase
12	FES	NM_002005.3	Feline sarcoma oncogene
13	FGR	NM_001042747.1	Gardner-Rasheed feline sarcoma viral oncogene homolog
14	GRAP2	NM_004810.2	GRB2-related adaptor protein 2
15	GRB10	NM_005311.4	Growth factor receptor-bound protein 10
16	GRB14	NM_004490.2	Growth factor receptor-bound protein 14
17	GRB2	NM_002086.4	Growth factor receptor-bound protein 2
18	GRB7	NM_001030002.1	Growth factor receptor-bound protein 7
19	HCK	NM_002110.2	Hemopoietic cell kinase
20	HSH2D	NM_032855.2	Hematopoietic SH2 domain containing
21	INPPL1	NM_001567.3	Inositol polyphosphate phosphatase-like 1
22	ITK	NM_005546.3	IL2-inducible T-cell kinase
23	LCK	NM_001042771.1	Lymphocyte-specific protein tyrosine kinase
24	LCP2	NM_005565.3	Lymphocyte cytosolic protein 2 (SLP76)
25	LYN	NM_002350.2	v-yes-1 Yamaguchi sarcoma viral related oncogene homolog
26	MATK	NM_002378.3	Megakaryocyte-associated tyrosine kinase
27	NCK1	NM_006153.3	NCK adaptor protein 1
28	NCK2	NM_001004720.1	NCK adaptor protein 2
29	PIK3R1-C	NM_181523.1	Phosphatidylinositol 3 kinase regulatory subunit, alpha (C-terminal SH2 domain)
30	PIK3R1-N	NM_181523.1	Phosphatidylinositol 3 kinase regulatory subunit, alpha (N-terminal SH2 domain)
31	PIK3R1-NC	NM_181523.1	Phosphatidylinositol 3 kinase regulatory subunit, alpha (N- and C-terminal tandem SH2 domains)
32	PIK3R2-C	NM_005027.2	Phosphatidylinositol 3 kinase regulatory subunit, beta (C-terminal SH2 domain)
33	PIK3R2-N	NM_005027.2	Phosphatidylinositol 3 kinase regulatory subunit, beta (N-terminal SH2 domain)
34	PIK3R2-NC	NM_005027.2	Phosphatidylinositol 3 kinase regulatory subunit, beta (N- and C-terminal tandem SH2 domains)
35	PIK3R3-C	NM_001114172.1	Phosphatidylinositol 3 kinase regulatory subunit, gamma (C-terminal SH2 domain)
36	PIK3R3-N	NM_001114172.1	Phosphatidylinositol 3 kinase regulatory subunit, gamma (N-terminal SH2 domain)
37	PIK3R3-NC	NM_001114172.1	Phosphatidylinositol 3 kinase regulatory subunit, gamma (N- and C-terminal tandem SH2 domains)
38	PLCG1-C	NM_182811.1	Phospholipase C gamma 1 (C-terminal SH2 domain)
39	PLCG1-N	NM_182811.1	Phospholipase C gamma 1 (N-terminal SH2 domain)
40	PLCG1-NC	NM_182811.1	Phospholipase C gamma 1 (N- and C-terminal tandem SH2 domains)
41	PLCG2-N	NM_002661.2	Phospholipase C gamma 2 (N-terminal SH2 domain)
42	PLCG2-NC	NM_002661.2	Phospholipase C gamma 2 (N- and C-terminal tandem SH2 domains)
43	PTK6	NM_005975.2	Protein tyrosine kinase 6
44	PTPN11-C	NM_002834.3	Protein tyrosine phosphatase, non-receptor type 11 (C-terminal SH2 domain)
45	PTPN11-N	NM_002834.3	Protein tyrosine phosphatase, non-receptor type 11 (N-terminal SH2 domain)
46	PTPN11-NC	NM_002834.3	Protein tyrosine phosphatase, non-receptor type 11 (N- and C-terminal tandem SH2 domains)
47	PTPN6-C	NM_080549.3	Protein tyrosine phosphatase, non-receptor type 6 (C-terminal SH2 domain)
48	PTPN6-NC	NM_080549.3	Protein tyrosine phosphatase, non-receptor type 6 (N- and C-terminal tandem SH2 domains)
49	RASA1-C	NM_002890.1	RAS p21 protein activator (GTPase activating protein) 1 (C-terminal SH2 domain)
50	RASA1-N	NM_002890.1	RAS p21 protein activator (GTPase activating protein) 1 (N-terminal SH2 domain)
51	RASA1-NC	NM_002890.1	RAS p21 protein activator (GTPase activating protein) 1 (N- and C-terminal tandem SH2 domains)
52	SH2B	NM_015503.2	SH2B adaptor protein 1
53	SH2B2	NM_020979.3	SH2B adaptor protein 2
54	SH2B3	NM_005475.2	SH2B adaptor protein 3
55	SH2D1A	NM_002351.3	SH2 domain protein 1A
56	SH2D1B	NM_053282.4	SH2 domain containing 1B EAT2
57	SH2D2A	NM_003975.3	SH2 domain containing 2A T cell specific adapter protein
58	SH2D3A	NM_005490.2	SH2 domain containing 3A
59	SH2D3C	NM_170600.2	SH2 domain containing 3C
60	SH3BP2	NM_001122681.1	SH3-domain binding protein 2
61	SHB	NM_003028.2	Src homology 2 domain containing adaptor protein B
62	SHC1	NM_001130040.1	SHC (Src homology 2 containing) transforming protein 1 (SH2 domain)
63	SHC1-PTB	NM_001130040.1	SHC (Src homology 2 containing) transforming protein 1 (PTB domain)
64	SHC2-PTB	NM_012435.2	SHC (Src homology 2 containing) transforming protein 2 (PTB domain)
65	SHC3	NM_016848.4	SHC (Src homology 2 containing) transforming protein 3 (SH2 domain)
66	SHC4	NM_203349.3	SHC (Src homology 2 domain containing) family, member 4 Rai-like protein
67	SHD	NM_020209.3	Src homology 2 domain containing transforming protein D
68	SHE	NM_001010846.1	Src homology 2 domain containing E
69	SHF	NM_138356.2	Src homology 2 domain containing F
70	SLA	NM_006748.3	Src-like-adaptor
71	SLA2	NM_032214.2	Src-like-adaptor 2
72	SOCS1	NM_003745.1	Suppressor of cytokine signaling 1
73	SOCS2	NM_003877.3	Suppressor of cytokine signaling 2
74	SOCS3	NM_003955.3	Suppressor of cytokine signaling 3
75	SOCS5	NM_144949.2	Suppressor of cytokine signaling 5
76	SOCS6	NM_004232.3	Suppressor of cytokine signaling 6
77	SRC	NM_198291.1	v-src sarcoma (Schmidt-Ruppin A-2) viral oncogene homolog
78	STAP1	NM_012108.2	Signal transducing adaptor family member 1
79	SUPT6H	NM_003170.3	Suppressor of Ty 6 homolog
80	SYK-C	NM_003177.4	Spleen tyrosine kinase (C-terminal SH2 domain)
81	SYK-N	NM_003177.4	Spleen tyrosine kinase (N-terminal SH2 domain)
82	SYK-NC	NM_003177.4	Spleen tyrosine kinase (N- and C-terminal tandem SH2 domains)
83	TEC	NM_003215.2	TEC protein tyrosine kinase
84	TENC1	NM_015319.2	Tensin like C1 domain containing phosphatase (tensin 2)
85	TNS1	NM_022648.4	Tensin 1
86	TNS3	NM_022748.10	Tensin 3
87	TNS4	NM_032865.5	C-terminal tensin like (tensin 4)
88	TXK	NM_003328.2	TXK tyrosine kinase
89	TXN	NM_003329.2	Thioredoxin (FP control protein)
90	VAV1	NM_005428.2	Vav1 guanine nucleotide exchange factor
91	VAV2	NM_001134398.1	Vav2 guanine nucleotide exchange factor
92	VAV3	NM_006113.4	Vav3 guanine nucleotide exchange factor
93	YES1	NM_005433.3	v-yes-1 Yamaguchi sarcoma viral oncogene homolog
94	ZAP70-C	NM_001079.3	Zeta-chain (TCR) associated protein kinase 70kDa (C-terminal SH2 domain)
95	ZAP70-N	NM_001079.3	Zeta-chain (TCR) associated protein kinase 70kDa (N-terminal SH2 domain)
96	ZAP70-NC	NM_001079.3	Zeta-chain (TCR) associated protein kinase 70kDa (N- and C-terminal tandem SH2 domains)
