# Supplementary material for: Comprehensive Binary Interaction Mapping of SH2 Domains via Fluorescence Polarization Reveals Novel Functional Diversification of ErbB Receptors
Source: PLoS One. 2012 Sep 4;7(9):e44471. doi: 10.1371/journal.pone.0044471 (PMC3433420; doi:10.1371/journal.pone.0044471)
Supplement: Table S3 — Literature reports of ErbB phosphorylated tyrosines. (XLSX) [file pone.0044471.s019.xlsx]

## Sheet: S3_ErbB_phospho_reports
RTK	pTyr	Sequence	HPRD.org	Phosphosite.org	Phospho.elm.eu.org	Unreported in literature
ErbB1	727	FGTVXKGLWIPED		25
ErbB1	764	LDEAXVMASVDND		1
ErbB1	801	CLLDXVREHKDND				1
ErbB1	813	IGSQXLLNWCVQD				1
ErbB1	827	KGMNXLEDRRLVD				1
ErbB1	869	EEKEXHAEGGKVD		25	3
ErbB1	891	LHRIXTHQSDVWD				1
ErbB1	900	DVWSXGVTVWELD				1
ErbB1	915	GSKPXDGIPASED			1
ErbB1	944	TIDVXMIMVKCWD		1	1
ErbB1	978	DPQRXLVIQGDED		3	1
ErbB1	998	DSNFXRALMDEED		25	3
ErbB1	1016	DADEXLIPQQGFD	5	25	3
ErbB1	1069	FLQRXSSDPTGAD	7	25	3
ErbB1	1092	PVPEXINQSVPKD	4	25	4
ErbB1	1110	QNPVXHNQPLNPD	5	25	2
ErbB1	1125	RDPHXQDPHSTAD	4	5	3
ErbB1	1138	GNPEXLNTVQPTD	2	9
ErbB1	1172	DNPDXQQDFFPKD	6	25	4
ErbB1	1197	ENAEXLRVAPQSD	9	25	4
ErbB2	685	KIRKXTMRRLLQD				1
ErbB2	735	FGTVXKGIWIPDD		25	1
ErbB2	772	LDEAXVMAGVGSD				1
ErbB2	781	VGSPXVSRLLGID				1
ErbB2	803	QLMPXGCLLDHVD				1
ErbB2	835	KGMSXLEDVRLVD
ErbB2	877	DETEXHADGGKVD		25	1
ErbB2	908	DVWSXGVTVWELD				1
ErbB2	923	GSKPXDGIPASED				1
ErbB2	952	TIDVXMIMVKCWD				1
ErbB2	1005	DSTFXRSLLEDDD	1	25
ErbB2	1023	DAEEXLVPQQGFD		2
ErbB2	1112	PLQRXSEDPTVPD		6	1
ErbB2	1127	ETDGXVAPLTCSD	1	3
ErbB2	1139	PQPEXVNQPDVRD	3	6	1
ErbB2	1196	ENPEXLTPQGGAD	2	7	1
ErbB2	1221	FDNLXYWDQDPPED	2	12	1
ErbB2	1222	DNLYXWDQDPPED	3	13	1
ErbB2	1248	ENPEXLGLDVPVD	7	25	2
ErbB3	665	GTFLXWRGRRIQD				1
ErbB3	680	AMRRXLERGESID				1
ErbB3	789	LVTQXLPLGSLLD				1
ErbB3	823	AKGMXYLEEHGMD				1
ErbB3	824	KGMYXLEEHGMVD				1
ErbB3	868	KQLLXSEAKTPID				1
ErbB3	888	LHRIXTHQSDVWD				1
ErbB3	897	DVWSXGVTVWELD				1
ErbB3	912	GAEPXAGLRLAED				1
ErbB3	941	TIDVXMVMVKCWD				1
ErbB3	975	DPPRXLVIKRESD				1
ErbB3	1054	PSSGXMPMNQGND	1	16
ErbB3	1132	GDSAXHSQRHSLD				1
ErbB3	1159	DVNGXVMPDTHLD		25
ErbB3	1197	EDEEXEYMNRRRD	1	18
ErbB3	1199	EEYEXMNRRRRHD	2	9	1
ErbB3	1222	EELGXEYMDVGSD	1	1
ErbB3	1224	LGYEXMDVGSDLD				1
ErbB3	1260	PDEDXEYMNRQRD	1	1
ErbB3	1262	EDYEXMNRQRDGD	2	3	1
ErbB3	1276	PGGDXAAMGACPD	2	25	1
ErbB3	1289	SEQGXEEMRAFQD	2	25	1
ErbB3	1307	PHVHXARLKTLRD		9
ErbB3	1328	DNPDXWHSRLFPD	4	25	1
ErbB4	664	TFAVXVRRKSIKD				1
ErbB4	733	FGTVXKGIWVPED	1	25	1
ErbB4	807	CLLEXVHEHKDND				1
ErbB4	833	KGMMXLEERRLVD
ErbB4	875	DEKEXNADGGKMD		1
ErbB4	894	ECIHXRKFTHQSD				1
ErbB4	906	DVWSXGVTIWELD				1
ErbB4	921	GSKPXDGIPASED				1
ErbB4	950	TIDVXMVMVKCWD				1
ErbB4	984	DPQRXLVIQGDED	1
ErbB4	1022	DAEEXLVPQQGFD	1
ErbB4	1035	PPPIXTSRARIDD				1
ErbB4	1056	PPPAXTPMSGNQD	1	3	1
ErbB4	1066	NQFVXRDGGFAAD		1
ErbB4	1081	VSVPXRAPTSTID		1
ErbB4	1128	STQRXSADPTVFD		2
ErbB4	1150	DEEGXMTPMRDKD		2
ErbB4	1162	PKQEXLNPVEEND	1	1
ErbB4	1188	DNPEXHNASNGPD	1	1	1
ErbB4	1202	AEDEXVNEPLYLD	1	1
ErbB4	1208	NEPLXLNTFANTD	1	1
ErbB4	1221	GKAEXLKNNILSD	1	1
ErbB4	1242	DNPDXWNHSLPPD	1	1	1
ErbB4	1258	QHPDXLQEYSTKD		1
ErbB4	1262	YLQEXSTKYFYKD		1
ErbB4	1266	YSTKXFYKQNGRD		1
ErbB4	1268	TKYFXKQNGRIRD	1	1
ErbB4	1284	ENPEXLSEFSLKD	1	8	1
ErbB4	1301	PPPPXRHRNTVVD		1
