# Supplementary material for: Comprehensive Binary Interaction Mapping of SH2 Domains via Fluorescence Polarization Reveals Novel Functional Diversification of ErbB Receptors
Source: PLoS One. 2012 Sep 4;7(9):e44471. doi: 10.1371/journal.pone.0044471 (PMC3433420; doi:10.1371/journal.pone.0044471)
Supplement: Table S4 — Fluorescence polarization-derived peptide-protein interaction data. (XLSX) [file pone.0044471.s020.xlsx]

## Sheet: S4_ErbB interaction data
Receptor	pTyr site	Length of Peptide	Sequence	Alternative pTyr Site	Protein	Mean KD (μM)	KD SE	Mean Pmax (mP units)	Pmax SE	MaxP (mP units)	Mean R2	Hits	Queries	Expected Replication Rate | Mean KD	1 - P(Observed Replication Rate | Expectation)
ErbB1	727	13-mer	FGTVpYKGLWIPEd	NA	BLK	11.85	N/A	83.47	N/A	55.13	0.923521	1	6	0.165804	0.346184
ErbB1	727	13-mer	FGTVpYKGLWIPEd	NA	GRAP2	6.47	N/A	74.12	N/A	67.02	0.935089	1	6	0.322707	0.143395
ErbB1	727	13-mer	FGTVpYKGLWIPEd	NA	LCK	4.78	N/A	49.6	N/A	81	0.986049	1	8	0.385394	0.0439306
ErbB1	727	13-mer	FGTVpYKGLWIPEd	NA	PIK3R1-NC	2.73	N/A	90.04	N/A	99.42	0.990688	1	9	0.466657	0.0109713
ErbB1	727	13-mer	FGTVpYKGLWIPEd	NA	PIK3R2-NC	5.96	N/A	127.57	N/A	63.95	0.988699	1	8	0.341082	0.066174
ErbB1	727	13-mer	FGTVpYKGLWIPEd	NA	PIK3R3-C	3.95	N/A	76.24	N/A	83.76	0.994009	1	8	0.417795	0.0315785
ErbB1	727	13-mer	FGTVpYKGLWIPEd	NA	PTK6	7.1	N/A	234.65	N/A	49.19	0.963669	1	8	0.300748	0.0929118
ErbB1	727	13-mer	FGTVpYKGLWIPEd	NA	PTPN11-N	1.62667	0.23	164.007	5.57	60.71	0.993012	3	6	0.511432	0.479608
ErbB1	727	13-mer	FGTVpYKGLWIPEd	NA	PTPN11-NC	3.15	0.34	179.553	12.3	33.32	0.98109	3	4	0.449715	0.569492
ErbB1	727	13-mer	FGTVpYKGLWIPEd	NA	RASA1-N	4.09	1.53	119.457	24.79	183.45	0.98109	3	8	0.412272	0.383497
ErbB1	727	13-mer	FGTVpYKGLWIPEd	NA	RASA1-NC	5.36	N/A	123.595	N/A	71.68	0.9676	2	8	0.363323	0.206149
ErbB1	727	13-mer	FGTVpYKGLWIPEd	NA	SH2B3	3	N/A	46.23	N/A	28.58	0.993012	1	5	0.455754	0.0920514
ErbB1	727	13-mer	FGTVpYKGLWIPEd	NA	SH2D1A	2.7075	0.93	102.06	9.37	27.57	0.994674	4	5	0.467568	0.735999
ErbB1	727	13-mer	FGTVpYKGLWIPEd	NA	SH2D1B	0.23625	0.01	100.767	2.28	26.76	0.993344	8	9	0.567508	0.919047
ErbB1	727	13-mer	FGTVpYKGLWIPEd	NA	SH2D2A	8.92667	2.68	105.947	26.88	97.59	0.978121	3	8	0.242212	0.5
ErbB1	727	13-mer	FGTVpYKGLWIPEd	NA	SH2D3C	3.82	N/A	71.34	N/A	41.52	0.9604	1	9	0.422943	0.0195266
ErbB1	727	13-mer	FGTVpYKGLWIPEd	NA	SHC1	6.27	2.21	115.897	12.1	48.63	0.912025	3	5	0.329852	0.57615
ErbB1	727	13-mer	FGTVpYKGLWIPEd	NA	SHC1-PTB	6.74	N/A	107.435	N/A	67.79	0.966289	2	6	0.313193	0.474642
ErbB1	727	13-mer	FGTVpYKGLWIPEd	NA	SHC2-PTB	3.17	N/A	144.65	N/A	88.51	0.956484	1	6	0.448911	0.0583723
ErbB1	727	13-mer	FGTVpYKGLWIPEd	NA	SLA2	18.73	N/A	145.65	N/A	40.38	0.93993	1	5	0.0610119	0.5
ErbB1	727	13-mer	FGTVpYKGLWIPEd	NA	SOCS1	7.65	N/A	79.05	N/A	32.81	0.955506	1	4	0.282292	0.328185
ErbB1	727	13-mer	FGTVpYKGLWIPEd	NA	SOCS2	3.63	N/A	66.85	N/A	37.73	0.927369	1	4	0.430496	0.178032
ErbB1	727	13-mer	FGTVpYKGLWIPEd	NA	SYK-NC	11.51	1.82	132.944	19.58	54.88	0.982081	5	8	0.173588	0.9887
ErbB1	727	13-mer	FGTVpYKGLWIPEd	NA	TNS3	7.32	N/A	35.91	N/A	60.21	0.964324	1	6	0.293283	0.171229
ErbB1	727	13-mer	FGTVpYKGLWIPEd	NA	TXK	1.15	N/A	51.91	N/A	41.69	0.988036	1	5	0.53076	0.0519618
ErbB1	727	13-mer	FGTVpYKGLWIPEd	NA	ZAP70-NC	6.815	N/A	133.62	N/A	29.7	0.982081	2	8	0.310577	0.290966
ErbB1	764	13-mer	LDEApYVMASVDNd	NA	LCK	8.63	N/A	93.47	N/A	46.93	0.972196	1	3	0.25117	0.498477
ErbB1	764	13-mer	LDEApYVMASVDNd	NA	NCK2	5.27	N/A	73.9	N/A	32.31	0.931225	1	3	0.366713	0.365984
ErbB1	764	13-mer	LDEApYVMASVDNd	NA	PIK3R1-N	5.235	N/A	187.39	N/A	69.17	0.992016	2	3	0.368035	0.5
ErbB1	764	13-mer	LDEApYVMASVDNd	NA	PIK3R1-NC	2.88	N/A	186.545	N/A	101.35	0.982081	2	3	0.460596	0.5
ErbB1	764	13-mer	LDEApYVMASVDNd	NA	PIK3R2-N	2.35667	0.3	98.13	4.61	59.91	0.948676	3	3	0.481783	0.776114
ErbB1	764	13-mer	LDEApYVMASVDNd	NA	PIK3R2-NC	3.07	0.98	175.423	17.53	98.06	0.96089	3	3	0.452934	0.800659
ErbB1	764	13-mer	LDEApYVMASVDNd	NA	PIK3R3-N	3.29	N/A	160.69	N/A	106.98	0.946729	2	3	0.444091	0.5
ErbB1	764	13-mer	LDEApYVMASVDNd	NA	PIK3R3-NC	1.91333	0.13	157.463	14.38	84.78	0.968256	3	3	0.499787	0.760437
ErbB1	764	13-mer	LDEApYVMASVDNd	NA	PLCG1-C	1.005	N/A	105.75	N/A	44.21	0.957788	2	3	0.536625	0.5
ErbB1	764	13-mer	LDEApYVMASVDNd	NA	PLCG1-NC	2.105	N/A	128.76	N/A	121.11	0.9216	2	3	0.492001	0.5
ErbB1	764	13-mer	LDEApYVMASVDNd	NA	PTK6	6.78	N/A	109.88	N/A	149.9	0.972853	1	3	0.311796	0.425179
ErbB1	764	13-mer	LDEApYVMASVDNd	NA	RASA1-N	9.695	N/A	193.205	N/A	101.36	0.974827	2	3	0.220037	0.540736
ErbB1	764	13-mer	LDEApYVMASVDNd	NA	RASA1-NC	6.95	N/A	161.59	N/A	32.77	0.9216	2	3	0.305899	0.5
ErbB1	764	13-mer	LDEApYVMASVDNd	NA	SOCS6	13.38	N/A	123.48	N/A	111.17	0.996004	1	3	0.134202	0.5
ErbB1	764	13-mer	LDEApYVMASVDNd	NA	SRC	9.41	N/A	109.03	N/A	24.96	0.9604	1	3	0.228088	0.5
ErbB1	764	13-mer	LDEApYVMASVDNd	NA	VAV2	4.61	N/A	80.33	N/A	44.32	0.94965	1	3	0.391958	0.34045
ErbB1	764	13-mer	LDEApYVMASVDNd	NA	VAV3	2.31	N/A	61.68	N/A	24.04	0.982081	1	3	0.483677	0.254213
ErbB1	801	13-mer	CLLDpYVREHKDNd	NA	BLNK	5.72	N/A	27.95	N/A	74.26	0.954529	1	5	0.349901	0.172814
ErbB1	801	13-mer	CLLDpYVREHKDNd	NA	CRK	12.37	N/A	175.67	N/A	52.68	0.986049	1	5	0.154443	0.435278
ErbB1	801	13-mer	CLLDpYVREHKDNd	NA	LYN	7.88	N/A	70.24	N/A	43.18	0.996669	1	5	0.274781	0.251092
ErbB1	801	13-mer	CLLDpYVREHKDNd	NA	PIK3R1-N	6.96	2.77	111.683	28.96	84.3	0.994009	3	5	0.305554	0.61849
ErbB1	801	13-mer	CLLDpYVREHKDNd	NA	PIK3R1-NC	4.43	N/A	111.025	N/A	70.47	0.933156	2	6	0.398951	0.325689
ErbB1	801	13-mer	CLLDpYVREHKDNd	NA	PIK3R2-N	4.54	N/A	82.96	N/A	78.49	0.944784	1	5	0.394673	0.134916
ErbB1	801	13-mer	CLLDpYVREHKDNd	NA	PIK3R2-NC	2.46	N/A	94.32	N/A	44.42	0.972196	1	5	0.477592	0.0790063
ErbB1	801	13-mer	CLLDpYVREHKDNd	NA	PIK3R3-C	7.56	2.87	200.66	18.69	48.24	0.990025	4	5	0.285265	0.93381
ErbB1	801	13-mer	CLLDpYVREHKDNd	NA	PIK3R3-N	2.035	2.34	85.555	23.35	82.1	0.988699	3	5	0.494844	0.5
ErbB1	801	13-mer	CLLDpYVREHKDNd	NA	PIK3R3-NC	3.8125	0.78	152.995	22.73	79.49	0.977132	4	5	0.42324	0.792956
ErbB1	801	13-mer	CLLDpYVREHKDNd	NA	PLCG1-C	9.44333	3.19	146.97	55.39	58.62	0.985387	3	5	0.227136	0.759852
ErbB1	801	13-mer	CLLDpYVREHKDNd	NA	PLCG1-N	10.17	N/A	66.61	N/A	74.29	0.910116	1	4	0.207075	0.431434
ErbB1	801	13-mer	CLLDpYVREHKDNd	NA	PLCG1-NC	6.31	0.39	134.893	6.58	25.7	0.990025	3	5	0.328417	0.578626
ErbB1	801	13-mer	CLLDpYVREHKDNd	NA	PLCG2-NC	4.94	N/A	106.92	N/A	71.2	0.935089	1	5	0.379254	0.147311
ErbB1	801	13-mer	CLLDpYVREHKDNd	NA	RASA1-N	4.9	N/A	98.08	N/A	57.14	0.956484	1	5	0.380785	0.14605
ErbB1	801	13-mer	CLLDpYVREHKDNd	NA	RASA1-NC	4.5	N/A	70.58	N/A	148.38	0.958441	1	5	0.396227	0.133703
ErbB1	801	13-mer	CLLDpYVREHKDNd	NA	SHC1-PTB	8.985	N/A	256.855	N/A	154.01	0.970225	2	3	0.240476	0.512571
ErbB1	801	13-mer	CLLDpYVREHKDNd	NA	SHC4	6.58	N/A	93.05	N/A	42.21	0.962361	1	4	0.318813	0.285872
ErbB1	801	13-mer	CLLDpYVREHKDNd	NA	SLA	2.61	N/A	92	N/A	69.73	0.958441	1	2	0.471514	0.5
ErbB1	801	13-mer	CLLDpYVREHKDNd	NA	SOCS6	7.73	1.72	131.887	30.64	46.96	0.986049	4	5	0.279666	0.938074
ErbB1	801	13-mer	CLLDpYVREHKDNd	NA	TENC1	1.54	N/A	53.54	N/A	48.08	0.946729	1	4	0.51495	0.11371
ErbB1	801	13-mer	CLLDpYVREHKDNd	NA	TNS1	7.54	3.55	133.515	21.81	74.03	0.917764	4	6	0.285928	0.855283
ErbB1	801	13-mer	CLLDpYVREHKDNd	NA	TNS3	5.34667	3.66	125.45	43.64	53.36	0.942841	3	5	0.363824	0.518528
ErbB1	813	13-mer	IGSQpYLLNWCVQd	NA	BCAR3	4.6	N/A	86.23	N/A	60.36	0.976144	1	1	0.392346	NA
ErbB1	813	13-mer	IGSQpYLLNWCVQd	NA	LCK	5.74	N/A	137.73	N/A	33.04	0.97121	1	1	0.349162	NA
ErbB1	813	13-mer	IGSQpYLLNWCVQd	NA	PIK3R1-N	4.3	N/A	121.78	N/A	58.33	0.988036	1	1	0.404028	NA
ErbB1	813	13-mer	IGSQpYLLNWCVQd	NA	PIK3R1-NC	3.66	N/A	143.36	N/A	87.96	0.950625	1	1	0.429301	NA
ErbB1	813	13-mer	IGSQpYLLNWCVQd	NA	PIK3R2-N	18.96	N/A	189.54	N/A	49.73	0.984064	1	1	0.0589054	NA
ErbB1	813	13-mer	IGSQpYLLNWCVQd	NA	PIK3R3-C	6.19	N/A	138.27	N/A	62.53	0.968256	1	1	0.332732	NA
ErbB1	813	13-mer	IGSQpYLLNWCVQd	NA	PIK3R3-N	3.69	N/A	79.13	N/A	55.55	0.998001	1	1	0.428107	NA
ErbB1	813	13-mer	IGSQpYLLNWCVQd	NA	PIK3R3-NC	4.18	N/A	123.49	N/A	162.37	0.933156	1	1	0.408732	NA
ErbB1	813	13-mer	IGSQpYLLNWCVQd	NA	PLCG1-C	1.51	N/A	73.04	N/A	27.04	0.978121	1	1	0.516168	NA
ErbB1	813	13-mer	IGSQpYLLNWCVQd	NA	PLCG1-N	5.23	N/A	88.55	N/A	50.61	0.962361	1	1	0.368224	NA
ErbB1	813	13-mer	IGSQpYLLNWCVQd	NA	PLCG1-NC	0.8	N/A	95.39	N/A	92.15	0.962361	1	1	0.544898	NA
ErbB1	813	13-mer	IGSQpYLLNWCVQd	NA	PTPN11-N	1.45	N/A	137.03	N/A	115.22	0.970882	1	1	0.518602	NA
ErbB1	813	13-mer	IGSQpYLLNWCVQd	NA	PTPN11-NC	1.61	N/A	145.25	N/A	129.44	0.963342	1	1	0.512108	NA
ErbB1	813	13-mer	IGSQpYLLNWCVQd	NA	RASA1-N	5.52	N/A	171.67	N/A	164.69	0.983403	1	1	0.35733	NA
ErbB1	813	13-mer	IGSQpYLLNWCVQd	NA	RASA1-NC	3.24	N/A	157.94	N/A	94.7	0.992016	1	1	0.446098	NA
ErbB1	813	13-mer	IGSQpYLLNWCVQd	NA	SH2D1B	10.59	N/A	94.08	N/A	74.2	0.942841	1	2	0.196092	0.5
ErbB1	813	13-mer	IGSQpYLLNWCVQd	NA	SH2D2A	2.94	N/A	160.59	N/A	59.14	0.990025	1	1	0.458174	NA
ErbB1	813	13-mer	IGSQpYLLNWCVQd	NA	SHC1	6.21	N/A	110.14	N/A	90.41	0.996004	1	1	0.332011	NA
ErbB1	813	13-mer	IGSQpYLLNWCVQd	NA	SHC1-PTB	8.91	N/A	172.47	N/A	96.4	0.915849	1	1	0.242709	NA
ErbB1	813	13-mer	IGSQpYLLNWCVQd	NA	SHC3	5.27	N/A	58.47	N/A	75.94	0.964324	1	1	0.366713	NA
ErbB1	813	13-mer	IGSQpYLLNWCVQd	NA	SLA2	6.54	N/A	54.32	N/A	70.95	0.910116	1	1	0.320226	NA
ErbB1	813	13-mer	IGSQpYLLNWCVQd	NA	TENC1	0.68	N/A	75.57	N/A	75.18	0.946729	1	1	0.549729	NA
ErbB1	813	13-mer	IGSQpYLLNWCVQd	NA	TNS1	3.02	N/A	98.65	N/A	31.42	0.982081	1	2	0.454948	0.5
ErbB1	813	13-mer	IGSQpYLLNWCVQd	NA	TNS3	0.51	N/A	88.22	N/A	86.57	0.943812	1	1	0.556558	NA
ErbB1	813	13-mer	IGSQpYLLNWCVQd	NA	TNS4	13.24	N/A	64.82	N/A	28.07	0.990025	1	1	0.136868	NA
ErbB1	813	13-mer	IGSQpYLLNWCVQd	NA	VAV1	1.61	N/A	53	N/A	40.42	0.976144	1	1	0.512108	NA
ErbB1	813	13-mer	IGSQpYLLNWCVQd	NA	ZAP70-NC	5.13	N/A	123.65	N/A	42.18	0.935089	1	1	0.372012	NA
ErbB1	827	13-mer	KGMNpYLEDRRLVd	NA	PLCG1-C	2.92	N/A	69.34	N/A	44.35	0.946729	1	2	0.458981	0.5
ErbB1	891	13-mer	LHRIpYTHQSDVWd	ErbB3-pY888	PIK3R2-N	7.31	N/A	84.22	N/A	60.38	0.935089	1	3	0.29362	0.446127
ErbB1	891	13-mer	LHRIpYTHQSDVWd	ErbB3-pY888	PIK3R3-C	11.65	N/A	125.9	N/A	98.02	0.937024	1	3	0.170348	0.5
ErbB1	891	13-mer	LHRIpYTHQSDVWd	ErbB3-pY888	PIK3R3-N	17.8	N/A	80.28	N/A	36.13	0.917764	1	3	0.0702668	0.5
ErbB1	891	13-mer	LHRIpYTHQSDVWd	ErbB3-pY888	RASA1-NC	17.37	N/A	194.4	N/A	70.69	0.935089	1	3	0.0749713	0.5
ErbB1	891	13-mer	LHRIpYTHQSDVWd	ErbB3-pY888	SH2B3	8.02	N/A	84.98	N/A	46.58	0.988036	1	1	0.270271	NA
ErbB1	891	13-mer	LHRIpYTHQSDVWd	ErbB3-pY888	SH2D1B	7.865	N/A	66.835	N/A	76.42	0.927369	2	4	0.275268	0.5
ErbB1	891	13-mer	LHRIpYTHQSDVWd	ErbB3-pY888	SH2D2A	13.395	N/A	193.94	N/A	62.53	0.970225	2	3	0.133919	0.685108
ErbB1	891	13-mer	LHRIpYTHQSDVWd	ErbB3-pY888	SHC1-PTB	5.44	N/A	65.35	N/A	127.83	0.976144	1	3	0.360321	0.372601
ErbB1	891	13-mer	LHRIpYTHQSDVWd	ErbB3-pY888	SOCS6	2.36	N/A	55.2	N/A	46.47	0.950625	1	1	0.481648	NA
ErbB1	900	13-mer	DVWSpYGVTVWELd	ErbB2-pY908,ErbB3-pY897	BLK	2.25	N/A	30.38	N/A	43.46	0.994009	1	5	0.486113	0.0742278
ErbB1	900	13-mer	DVWSpYGVTVWELd	ErbB2-pY908,ErbB3-pY897	INPPL1	17.93	N/A	156.56	N/A	101.5	0.994009	1	7	0.0688991	0.5
ErbB1	900	13-mer	DVWSpYGVTVWELd	ErbB2-pY908,ErbB3-pY897	LCK	18.99	N/A	177.93	N/A	38.93	0.994009	1	7	0.0586357	0.5
ErbB1	900	13-mer	DVWSpYGVTVWELd	ErbB2-pY908,ErbB3-pY897	PIK3R1-NC	7.79	0.06	138.797	27.06	96.16	0.967272	3	7	0.277706	0.5
ErbB1	900	13-mer	DVWSpYGVTVWELd	ErbB2-pY908,ErbB3-pY897	PIK3R3-C	5.8275	1.58	145.627	6.92	114.14	0.974663	4	7	0.345938	0.642154
ErbB1	900	13-mer	DVWSpYGVTVWELd	ErbB2-pY908,ErbB3-pY897	PIK3R3-NC	12.9625	2.69	177.238	47.58	67.08	0.980843	4	7	0.142283	0.972817
ErbB1	900	13-mer	DVWSpYGVTVWELd	ErbB2-pY908,ErbB3-pY897	PLCG1-C	15.49	N/A	119.73	N/A	44.83	0.932512	1	5	0.0991058	0.5
ErbB1	900	13-mer	DVWSpYGVTVWELd	ErbB2-pY908,ErbB3-pY897	PLCG1-N	10.55	N/A	88.57	N/A	41.4	0.958441	1	4	0.197119	0.447261
ErbB1	900	13-mer	DVWSpYGVTVWELd	ErbB2-pY908,ErbB3-pY897	PLCG1-NC	3.54	N/A	85.13	N/A	80.96	0.970882	2	7	0.434085	0.181472
ErbB1	900	13-mer	DVWSpYGVTVWELd	ErbB2-pY908,ErbB3-pY897	PLCG2-NC	4.31	N/A	67.92	N/A	81.2	0.9516	1	7	0.403637	0.0548948
ErbB1	900	13-mer	DVWSpYGVTVWELd	ErbB2-pY908,ErbB3-pY897	PTPN11-NC	4.68	N/A	52.79	N/A	65.03	0.988036	1	4	0.38925	0.214561
ErbB1	900	13-mer	DVWSpYGVTVWELd	ErbB2-pY908,ErbB3-pY897	RASA1-N	9.44	2.71	154.726	13.98	168.5	0.919681	5	7	0.227231	0.981309
ErbB1	900	13-mer	DVWSpYGVTVWELd	ErbB2-pY908,ErbB3-pY897	RASA1-NC	6.59667	2.61	128.467	9.42	79.03	0.919681	3	7	0.318225	0.5
ErbB1	900	13-mer	DVWSpYGVTVWELd	ErbB2-pY908,ErbB3-pY897	SH2B2	8.1	N/A	113.33	N/A	44.16	0.938961	1	1	0.267715	NA
ErbB1	900	13-mer	DVWSpYGVTVWELd	ErbB2-pY908,ErbB3-pY897	SH2B3	7.29	N/A	57.14	N/A	26.67	0.976144	1	5	0.294295	0.22875
ErbB1	900	13-mer	DVWSpYGVTVWELd	ErbB2-pY908,ErbB3-pY897	SH2D1B	15.44	N/A	107.51	N/A	108.78	0.944395	1	8	0.0998336	0.401025
ErbB1	900	13-mer	DVWSpYGVTVWELd	ErbB2-pY908,ErbB3-pY897	SH2D2A	6.8	2.35	159.34	21.87	77.78	0.9025	6	7	0.311099	0.989891
ErbB1	900	13-mer	DVWSpYGVTVWELd	ErbB2-pY908,ErbB3-pY897	SH2D3C	11.68	N/A	135.62	N/A	79.4	0.954529	1	7	0.16966	0.286587
ErbB1	900	13-mer	DVWSpYGVTVWELd	ErbB2-pY908,ErbB3-pY897	SHC1	8.83	N/A	87.15	N/A	109.41	0.98109	1	5	0.245107	0.288272
ErbB1	900	13-mer	DVWSpYGVTVWELd	ErbB2-pY908,ErbB3-pY897	SHC1-PTB	8.268	0.97	160.974	9.49	48.07	0.938961	5	6	0.262396	0.986933
ErbB1	900	13-mer	DVWSpYGVTVWELd	ErbB2-pY908,ErbB3-pY897	SHC2-PTB	4.59	N/A	213.8	N/A	112.22	0.910116	1	6	0.392733	0.0900657
ErbB1	900	13-mer	DVWSpYGVTVWELd	ErbB2-pY908,ErbB3-pY897	SLA	9.25	N/A	99.09	N/A	51.35	0.985056	1	3	0.232699	0.5
ErbB1	900	13-mer	DVWSpYGVTVWELd	ErbB2-pY908,ErbB3-pY897	SOCS6	7.955	N/A	160.275	N/A	52.83	0.976144	2	5	0.272359	0.5
ErbB1	900	13-mer	DVWSpYGVTVWELd	ErbB2-pY908,ErbB3-pY897	SRC	7.32	N/A	80.61	N/A	45.65	0.966944	1	5	0.293283	0.229871
ErbB1	900	13-mer	DVWSpYGVTVWELd	ErbB2-pY908,ErbB3-pY897	TENC1	2.58	N/A	45.16	N/A	39.95	0.99268	1	3	0.472729	0.264049
ErbB1	900	13-mer	DVWSpYGVTVWELd	ErbB2-pY908,ErbB3-pY897	TNS4	6.43	N/A	47.84	N/A	28.21	0.98903	1	4	0.32413	0.280046
ErbB1	900	13-mer	DVWSpYGVTVWELd	ErbB2-pY908,ErbB3-pY897	TXK	0.83	N/A	41.4	N/A	34.94	0.985387	1	5	0.543688	0.0463636
ErbB1	900	13-mer	DVWSpYGVTVWELd	ErbB2-pY908,ErbB3-pY897	ZAP70-NC	13.43	N/A	140.745	N/A	63.62	0.977132	2	7	0.133261	0.5
ErbB1	915	13-mer	GSKPpYDGIPASEd	ErbB2-pY923,ErbB4-pY921	PLCG1-C	14.77	N/A	57.7	N/A	37.92	0.983072	1	3	0.110054	0.5
ErbB1	915	13-mer	GSKPpYDGIPASEd	ErbB2-pY923,ErbB4-pY921	PTPN11-NC	18.88	N/A	190.26	N/A	45.64	0.956484	1	2	0.0596303	0.5
ErbB1	915	13-mer	GSKPpYDGIPASEd	ErbB2-pY923,ErbB4-pY921	SH2D1A	14.535	N/A	237.63	N/A	35.9	0.970225	2	3	0.11385	0.727807
ErbB1	915	13-mer	GSKPpYDGIPASEd	ErbB2-pY923,ErbB4-pY921	SH2D2A	4.768	0.62	278.976	18.91	36.19	0.978121	5	5	0.385856	0.977765
ErbB1	944	13-mer	TIDVpYMIMVKCWd	ErbB2-pY952	INPPL1	8.965	N/A	150.2	N/A	58.05	0.9216	2	4	0.24107	0.5
ErbB1	944	13-mer	TIDVpYMIMVKCWd	ErbB2-pY952	LCK	6.665	N/A	106.955	N/A	32.15	0.929296	2	4	0.31582	0.5
ErbB1	944	13-mer	TIDVpYMIMVKCWd	ErbB2-pY952	PIK3R1-N	0.08	N/A	94.04	N/A	92.87	0.915849	1	1	0.573729	NA
ErbB1	944	13-mer	TIDVpYMIMVKCWd	ErbB2-pY952	PIK3R1-NC	0.07	N/A	92.36	N/A	93.11	0.946729	1	3	0.574127	0.17696
ErbB1	944	13-mer	TIDVpYMIMVKCWd	ErbB2-pY952	PIK3R2-N	0.126667	0.03	96.15	8.7	61.89	0.910116	3	4	0.571874	0.5
ErbB1	944	13-mer	TIDVpYMIMVKCWd	ErbB2-pY952	PIK3R2-NC	0.62	0.11	114.93	5.95	124.82	0.978121	4	4	0.552142	0.836313
ErbB1	944	13-mer	TIDVpYMIMVKCWd	ErbB2-pY952	PIK3R3-C	0.31	0.01	74.59	3.62	53.88	0.925444	3	4	0.564564	0.5
ErbB1	944	13-mer	TIDVpYMIMVKCWd	ErbB2-pY952	PIK3R3-N	0.18	0.07	89.9733	11	69.06	0.968912	3	4	0.56975	0.5
ErbB1	944	13-mer	TIDVpYMIMVKCWd	ErbB2-pY952	PIK3R3-NC	0.1225	0.02	87.075	9	62.93	0.9604	4	4	0.572039	0.819823
ErbB1	944	13-mer	TIDVpYMIMVKCWd	ErbB2-pY952	PLCG1-NC	1.405	N/A	58.45	N/A	40.07	0.992016	2	3	0.520428	0.5
ErbB1	944	13-mer	TIDVpYMIMVKCWd	ErbB2-pY952	PLCG2-NC	7.32	1.85	145.967	24.91	51.67	0.9801	3	4	0.293283	0.784197
ErbB1	944	13-mer	TIDVpYMIMVKCWd	ErbB2-pY952	PTPN11-N	0.67	N/A	84.07	N/A	82.73	0.982081	1	1	0.550132	NA
ErbB1	944	13-mer	TIDVpYMIMVKCWd	ErbB2-pY952	PTPN11-NC	0.69	N/A	82.49	N/A	75.64	0.958441	1	1	0.549327	NA
ErbB1	944	13-mer	TIDVpYMIMVKCWd	ErbB2-pY952	PTPN6-NC	2.25	0.23	128.597	4.58	103.19	0.976144	3	3	0.486113	0.77237
ErbB1	944	13-mer	TIDVpYMIMVKCWd	ErbB2-pY952	RASA1-N	10.945	N/A	169.195	N/A	55.02	0.97878	2	4	0.187157	0.5
ErbB1	944	13-mer	TIDVpYMIMVKCWd	ErbB2-pY952	RASA1-NC	13.47	N/A	228.07	N/A	132.47	0.908209	1	4	0.132512	0.5
ErbB1	944	13-mer	TIDVpYMIMVKCWd	ErbB2-pY952	SH2D1B	6.72	1.67	131.993	16.43	103.49	0.974169	4	5	0.313892	0.910002
ErbB1	944	13-mer	TIDVpYMIMVKCWd	ErbB2-pY952	SH2D2A	5.89333	0.39	174.59	7.47	20.46	0.978121	4	4	0.343521	0.962991
ErbB1	944	13-mer	TIDVpYMIMVKCWd	ErbB2-pY952	SH2D3C	3.62	N/A	46.26	N/A	34.49	0.9801	1	3	0.430894	0.302716
ErbB1	944	13-mer	TIDVpYMIMVKCWd	ErbB2-pY952	SHC1-PTB	2.31	0.77	175.532	1.4	91.14	0.923521	4	4	0.483677	0.887223
ErbB1	944	13-mer	TIDVpYMIMVKCWd	ErbB2-pY952	SHE	4.84	N/A	80.97	N/A	58.75	0.992016	1	1	0.383087	NA
ErbB1	944	13-mer	TIDVpYMIMVKCWd	ErbB2-pY952	SOCS5	2.93	N/A	147.68	N/A	114.52	0.929296	1	2	0.458577	0.5
ErbB1	944	13-mer	TIDVpYMIMVKCWd	ErbB2-pY952	SUPT6H	11.16	N/A	230.77	N/A	106.6	0.974169	1	4	0.1819	0.472736
ErbB1	944	13-mer	TIDVpYMIMVKCWd	ErbB2-pY952	TXK	4.07	N/A	92.1	N/A	46.51	0.972196	1	2	0.413059	0.5
ErbB1	944	13-mer	TIDVpYMIMVKCWd	ErbB2-pY952	ZAP70-NC	12.545	N/A	193.76	N/A	36.77	0.954529	2	4	0.150766	0.530676
ErbB1	978	13-mer	DPQRpYLVIQGDEd	ErbB4-pY984	LCK	2.89	N/A	111.36	N/A	50.36	0.972196	1	1	0.460192	NA
ErbB1	978	13-mer	DPQRpYLVIQGDEd	ErbB4-pY984	LYN	4	N/A	93.37	N/A	17.53	0.972196	1	1	0.41582	NA
ErbB1	978	13-mer	DPQRpYLVIQGDEd	ErbB4-pY984	PIK3R2-NC	18.91	N/A	81.41	N/A	54.71	0.935089	1	1	0.0593575	NA
ErbB1	978	13-mer	DPQRpYLVIQGDEd	ErbB4-pY984	PIK3R3-NC	6.45	N/A	89.39	N/A	55.58	0.968256	1	1	0.323418	NA
ErbB1	978	13-mer	DPQRpYLVIQGDEd	ErbB4-pY984	PLCG1-C	1.37	N/A	79.08	N/A	66.18	0.958441	1	1	0.521847	NA
ErbB1	978	13-mer	DPQRpYLVIQGDEd	ErbB4-pY984	PLCG1-N	0.52	N/A	122.29	N/A	120.31	0.962361	1	1	0.556157	NA
ErbB1	978	13-mer	DPQRpYLVIQGDEd	ErbB4-pY984	PLCG1-NC	0.51	N/A	113.1	N/A	96.03	0.974169	1	1	0.556558	NA
ErbB1	978	13-mer	DPQRpYLVIQGDEd	ErbB4-pY984	PLCG2-N	13.1	N/A	153.04	N/A	99.69	0.974169	1	1	0.139578	NA
ErbB1	978	13-mer	DPQRpYLVIQGDEd	ErbB4-pY984	PLCG2-NC	1.07	N/A	133.96	N/A	123.62	0.906304	1	1	0.533997	NA
ErbB1	978	13-mer	DPQRpYLVIQGDEd	ErbB4-pY984	RASA1-NC	15.45	N/A	151.55	N/A	55.58	0.948676	1	1	0.0996877	NA
ErbB1	978	13-mer	DPQRpYLVIQGDEd	ErbB4-pY984	SH2D1B	1.73	N/A	150.72	N/A	33.41	0.958441	1	1	0.507235	NA
ErbB1	978	13-mer	DPQRpYLVIQGDEd	ErbB4-pY984	SHC1	7.72	N/A	161.36	N/A	56.19	0.927369	1	2	0.279993	0.5
ErbB1	978	13-mer	DPQRpYLVIQGDEd	ErbB4-pY984	SRC	15.31	N/A	123.19	N/A	76.33	0.974169	1	1	0.101748	NA
ErbB1	978	13-mer	DPQRpYLVIQGDEd	ErbB4-pY984	YES1	10.3	N/A	120.48	N/A	82.35	0.986049	1	1	0.203628	NA
ErbB1	998	13-mer	DSNFpYRALMDEEd	NA	BLK	9.34	N/A	86.36	N/A	84.54	0.986049	1	3	0.230097	0.5
ErbB1	998	13-mer	DSNFpYRALMDEEd	NA	LCK	5.78667	3.1	87.69	28.18	61.24	0.996004	3	3	0.347441	0.884078
ErbB1	998	13-mer	DSNFpYRALMDEEd	NA	PIK3R2-NC	3.86	N/A	168.25	N/A	103.98	0.984064	1	3	0.421357	0.311791
ErbB1	998	13-mer	DSNFpYRALMDEEd	NA	PIK3R3-N	8.54	N/A	100.02	N/A	52.82	0.915849	1	3	0.253931	0.494904
ErbB1	998	13-mer	DSNFpYRALMDEEd	NA	PLCG1-C	2.15	N/A	38.99	N/A	77.62	0.9801	1	3	0.490173	0.248429
ErbB1	998	13-mer	DSNFpYRALMDEEd	NA	PLCG1-NC	6.22	N/A	96.55	N/A	53.99	0.958441	1	3	0.33165	0.403127
ErbB1	998	13-mer	DSNFpYRALMDEEd	NA	PTPN11-N	13.07	N/A	130.52	N/A	170.56	0.9801	2	3	0.140164	0.67272
ErbB1	998	13-mer	DSNFpYRALMDEEd	NA	PTPN11-NC	5.13	N/A	81.18	N/A	40.77	0.944784	1	2	0.372012	0.5
ErbB1	998	13-mer	DSNFpYRALMDEEd	NA	RASA1-N	2.85	0.69	174.847	26.34	222.77	0.9604	3	3	0.461807	0.793185
ErbB1	998	13-mer	DSNFpYRALMDEEd	NA	RASA1-NC	12.6067	5.35	202.85	40.69	129.45	0.986049	3	3	0.149487	0.991385
ErbB1	998	13-mer	DSNFpYRALMDEEd	NA	SH2B2	5.34	N/A	75.71	N/A	36.07	0.982081	1	1	0.364075	NA
ErbB1	998	13-mer	DSNFpYRALMDEEd	NA	SH2D1B	3.98	0.21	139.722	8.04	84.08	0.968256	4	4	0.41661	0.928414
ErbB1	998	13-mer	DSNFpYRALMDEEd	NA	SH2D2A	5.66	N/A	57	N/A	67.64	0.913936	1	3	0.352122	0.381184
ErbB1	998	13-mer	DSNFpYRALMDEEd	NA	SH2D3C	4.65	N/A	112.89	N/A	60.13	0.948676	1	3	0.39041	0.34199
ErbB1	998	13-mer	DSNFpYRALMDEEd	NA	SHC1-PTB	2.84	N/A	186.83	N/A	131.97	0.968256	1	2	0.462211	0.5
ErbB1	998	13-mer	DSNFpYRALMDEEd	NA	SHC2-PTB	6.54	N/A	214.64	N/A	42.88	0.962361	1	2	0.320226	0.5
ErbB1	998	13-mer	DSNFpYRALMDEEd	NA	SHC4	3.37	N/A	58.24	N/A	36.59	0.970225	1	2	0.440884	0.5
ErbB1	998	13-mer	DSNFpYRALMDEEd	NA	SHD	2.31	N/A	66.16	N/A	48.43	0.9025	1	1	0.483677	NA
ErbB1	998	13-mer	DSNFpYRALMDEEd	NA	SLA2	6.06	N/A	87.74	N/A	24.61	0.937024	1	3	0.337439	0.396845
ErbB1	998	13-mer	DSNFpYRALMDEEd	NA	SOCS5	9.52	N/A	235.01	N/A	80.33	0.910116	1	3	0.224956	0.5
ErbB1	998	13-mer	DSNFpYRALMDEEd	NA	SOCS6	1.08	N/A	29.18	N/A	24.65	0.990025	1	3	0.533593	0.210717
ErbB1	998	13-mer	DSNFpYRALMDEEd	NA	TEC	11.36	N/A	37.02	N/A	39.49	0.919681	1	3	0.177113	0.5
ErbB1	998	13-mer	DSNFpYRALMDEEd	NA	YES1	7.05	3.22	103.033	31.35	72.94	0.98903	3	3	0.302459	0.915888
ErbB1	1016	13-mer	DADEpYLIPQQGFd	NA	FES	14.57	N/A	105.8	N/A	80.91	0.990025	1	3	0.113278	0.5
ErbB1	1016	13-mer	DADEpYLIPQQGFd	NA	LCK	9.78	N/A	93.59	N/A	61.02	0.954529	1	3	0.217675	0.5
ErbB1	1016	13-mer	DADEpYLIPQQGFd	NA	PIK3R1-N	4.695	N/A	145.77	N/A	47.24	0.933156	2	3	0.388671	0.5
ErbB1	1016	13-mer	DADEpYLIPQQGFd	NA	PIK3R1-NC	2.395	N/A	187.485	N/A	129.87	0.9801	2	3	0.480228	0.5
ErbB1	1016	13-mer	DADEpYLIPQQGFd	NA	PIK3R2-N	2.47667	0.89	135.833	18.23	69.03	0.9604	3	3	0.476917	0.780304
ErbB1	1016	13-mer	DADEpYLIPQQGFd	NA	PIK3R2-NC	2.43333	0.9	168.09	3.18	26.86	0.927369	3	3	0.478674	0.778794
ErbB1	1016	13-mer	DADEpYLIPQQGFd	NA	PIK3R3-C	1.35	N/A	180.83	N/A	28.72	0.974827	1	3	0.522658	0.220061
ErbB1	1016	13-mer	DADEpYLIPQQGFd	NA	PIK3R3-N	3.205	5.08	146.455	25.61	78.22	0.974663	3	3	0.447504	0.8052
ErbB1	1016	13-mer	DADEpYLIPQQGFd	NA	PIK3R3-NC	2.15	N/A	174.15	N/A	88.38	0.956973	2	3	0.490173	0.5
ErbB1	1016	13-mer	DADEpYLIPQQGFd	NA	PLCG1-C	1.61	N/A	120.485	N/A	29.53	0.958441	2	3	0.512108	0.5
ErbB1	1016	13-mer	DADEpYLIPQQGFd	NA	PLCG1-NC	1.925	N/A	123.325	N/A	156.79	0.925444	2	3	0.499313	0.5
ErbB1	1016	13-mer	DADEpYLIPQQGFd	NA	PTK6	3.04	0.71	155.88	15.55	36.66	0.95942	3	3	0.454142	0.799645
ErbB1	1016	13-mer	DADEpYLIPQQGFd	NA	RASA1-N	1.66667	0.41	202.72	9.18	90.62	0.938961	3	3	0.509807	0.751589
ErbB1	1016	13-mer	DADEpYLIPQQGFd	NA	RASA1-NC	1.1	0.14	179.44	3.78	129.8	0.935089	3	3	0.532784	0.730956
ErbB1	1016	13-mer	DADEpYLIPQQGFd	NA	SH2D3C	6.56	N/A	98.91	N/A	75.04	0.976144	1	3	0.319519	0.416504
ErbB1	1016	13-mer	DADEpYLIPQQGFd	NA	SHC1	7.53	N/A	120.26	N/A	34.83	0.98076	1	3	0.28626	0.454838
ErbB1	1016	13-mer	DADEpYLIPQQGFd	NA	SRC	3.95	N/A	65.48	N/A	60.42	0.950625	1	3	0.417795	0.315207
ErbB1	1016	13-mer	DADEpYLIPQQGFd	NA	SYK-NC	10.73	N/A	61.76	N/A	60.05	0.937024	1	3	0.19253	0.5
ErbB1	1016	13-mer	DADEpYLIPQQGFd	NA	VAV1	13	N/A	124.96	N/A	45.16	0.976803	1	3	0.141541	0.5
ErbB1	1016	13-mer	DADEpYLIPQQGFd	NA	VAV2	4.095	N/A	87.3	N/A	118.02	0.923521	2	3	0.412075	0.5
ErbB1	1016	13-mer	DADEpYLIPQQGFd	NA	VAV3	6.265	N/A	116.77	N/A	113.97	0.964324	2	3	0.330031	0.5
ErbB1	1016	13-mer	DADEpYLIPQQGFd	NA	YES1	8.18	N/A	126.92	N/A	90.86	0.967469	1	3	0.265174	0.480614
ErbB1	1069	13-mer	FLQRpYSSDPTGAd	NA	CRK	15.88	N/A	296.37	N/A	65.52	0.990025	1	2	0.0935891	0.5
ErbB1	1069	13-mer	FLQRpYSSDPTGAd	NA	LYN	13.46	N/A	167.12	N/A	61.08	0.935089	1	2	0.132699	0.5
ErbB1	1069	13-mer	FLQRpYSSDPTGAd	NA	PIK3R3-C	7.15	N/A	279.12	N/A	24.46	0.973182	1	2	0.299042	0.5
ErbB1	1092	13-mer	PVPEpYINQSVPKd	NA	GRAP2	2.005	N/A	92.235	N/A	91.99	0.925444	2	3	0.496063	0.5
ErbB1	1092	13-mer	PVPEpYINQSVPKd	NA	GRB2	2.6	N/A	90.01	N/A	76.82	0.912025	1	3	0.471919	0.264781
ErbB1	1092	13-mer	PVPEpYINQSVPKd	NA	GRB7	9.31	N/A	58.15	N/A	45.85	0.933156	1	3	0.230962	0.5
ErbB1	1092	13-mer	PVPEpYINQSVPKd	NA	HSH2D	6.32	N/A	211.85	N/A	133.39	0.923521	1	3	0.328058	0.407057
ErbB1	1092	13-mer	PVPEpYINQSVPKd	NA	PIK3R1-NC	8.48	N/A	217.62	N/A	67.06	0.943812	1	5	0.255783	0.274417
ErbB1	1092	13-mer	PVPEpYINQSVPKd	NA	PIK3R2-N	18.16	N/A	160.12	N/A	88.18	0.915849	1	5	0.0665395	0.5
ErbB1	1092	13-mer	PVPEpYINQSVPKd	NA	PIK3R2-NC	11.155	3.58	132.532	30.28	110.21	0.972196	4	5	0.182021	0.989164
ErbB1	1092	13-mer	PVPEpYINQSVPKd	NA	PIK3R3-C	14.73	N/A	132.91	N/A	145.93	0.976144	1	5	0.110692	0.5
ErbB1	1092	13-mer	PVPEpYINQSVPKd	NA	PIK3R3-N	9.51	N/A	97.18	N/A	64.37	0.991219	1	5	0.22524	0.315644
ErbB1	1092	13-mer	PVPEpYINQSVPKd	NA	PIK3R3-NC	8.64333	1.6	141.117	1.91	117.08	0.95942	3	5	0.250763	0.71676
ErbB1	1092	13-mer	PVPEpYINQSVPKd	NA	PLCG1-C	14.47	N/A	107.29	N/A	66.39	0.963342	1	3	0.11492	0.5
ErbB1	1092	13-mer	PVPEpYINQSVPKd	NA	PLCG1-NC	7.57667	3.78	135.873	31.29	30.03	0.988036	3	5	0.284713	0.655473
ErbB1	1092	13-mer	PVPEpYINQSVPKd	NA	SH2D2A	10.89	2.84	205.76	47.6	150.27	0.966289	3	5	0.18852	0.829844
ErbB1	1110	13-mer	QNPVpYHNQPLNPd	NA	LCK	2.72	N/A	31.83	N/A	79.13	0.986049	1	5	0.467062	0.0851523
ErbB1	1110	13-mer	QNPVpYHNQPLNPd	NA	PIK3R2-NC	2.88	N/A	255.91	N/A	77.5	0.988533	1	5	0.460596	0.0890593
ErbB1	1110	13-mer	QNPVpYHNQPLNPd	NA	RASA1-C	6.22	N/A	116.18	N/A	71.57	0.98142	1	3	0.33165	0.403127
ErbB1	1110	13-mer	QNPVpYHNQPLNPd	NA	RASA1-N	9.4	N/A	119.95	N/A	152.26	0.974169	2	5	0.228375	0.5
ErbB1	1110	13-mer	QNPVpYHNQPLNPd	NA	RASA1-NC	11.145	N/A	266.885	N/A	57.64	0.957952	2	5	0.182263	0.5
ErbB1	1110	13-mer	QNPVpYHNQPLNPd	NA	SH2D3C	9.42	N/A	153.64	N/A	39.99	0.947702	1	5	0.227802	0.31199
ErbB1	1110	13-mer	QNPVpYHNQPLNPd	NA	SHB	11.73	N/A	264.06	N/A	45.13	0.974827	1	3	0.168519	0.5
ErbB1	1110	13-mer	QNPVpYHNQPLNPd	NA	SHC1-PTB	0.406667	0.15	249.857	3.66	34.59	0.948676	3	4	0.560698	0.5
ErbB1	1110	13-mer	QNPVpYHNQPLNPd	NA	SHC2-PTB	4.42	N/A	282.4	N/A	150.62	0.970225	1	4	0.399341	0.205295
ErbB1	1110	13-mer	QNPVpYHNQPLNPd	NA	SRC	5.16	N/A	45.18	N/A	37.9	0.985387	1	3	0.370874	0.361711
ErbB1	1125	13-mer	RDPHpYQDPHSTAd	NA	PLCG1-NC	19.08	N/A	115.64	N/A	92.96	0.978121	1	1	0.0578336	NA
ErbB1	1125	13-mer	RDPHpYQDPHSTAd	NA	RASA1-N	8.74	N/A	169.73	N/A	159.23	0.964324	1	1	0.247823	NA
ErbB1	1125	13-mer	RDPHpYQDPHSTAd	NA	RASA1-NC	3.37	N/A	121.65	N/A	131.38	0.967764	1	1	0.440884	NA
ErbB1	1138	13-mer	GNPEpYLNTVQPTd	NA	GRAP2	4.82333	3.37	146.41	23.89	59.12	0.983072	3	3	0.383727	0.856602
ErbB1	1138	13-mer	GNPEpYLNTVQPTd	NA	GRB2	3.7	N/A	126.635	N/A	73.58	0.919681	2	3	0.427709	0.5
ErbB1	1138	13-mer	GNPEpYLNTVQPTd	NA	HSH2D	3.41	1.18	175.01	17.82	175	0.986546	3	3	0.439282	0.812028
ErbB1	1138	13-mer	GNPEpYLNTVQPTd	NA	PIK3R1-N	2.7	N/A	73.48	N/A	96.89	0.910116	1	3	0.467871	0.26845
ErbB1	1138	13-mer	GNPEpYLNTVQPTd	NA	PIK3R1-NC	13.89	N/A	308	N/A	76.16	0.976144	1	6	0.124861	0.433225
ErbB1	1138	13-mer	GNPEpYLNTVQPTd	NA	PIK3R2-N	14.16	N/A	130.62	N/A	94.85	0.984064	1	6	0.120145	0.444905
ErbB1	1138	13-mer	GNPEpYLNTVQPTd	NA	PIK3R2-NC	7.88	N/A	180.54	N/A	110.21	0.954529	2	6	0.274781	0.5
ErbB1	1138	13-mer	GNPEpYLNTVQPTd	NA	PIK3R3-C	7.87	N/A	88.39	N/A	58.35	0.963342	1	6	0.275105	0.190299
ErbB1	1138	13-mer	GNPEpYLNTVQPTd	NA	PIK3R3-N	11.68	N/A	144.05	N/A	47.23	0.994009	1	6	0.16966	0.339069
ErbB1	1138	13-mer	GNPEpYLNTVQPTd	NA	PIK3R3-NC	9.82	N/A	159.475	N/A	80.42	0.992016	2	6	0.21657	0.5
ErbB1	1138	13-mer	GNPEpYLNTVQPTd	NA	PLCG1-C	3.44	N/A	90.34	N/A	92.84	0.908209	1	3	0.438082	0.295944
ErbB1	1138	13-mer	GNPEpYLNTVQPTd	NA	PLCG1-N	2.52	N/A	112.6	N/A	34.97	0.976144	1	2	0.47516	0.5
ErbB1	1138	13-mer	GNPEpYLNTVQPTd	NA	PLCG1-NC	5.3525	1.4	98.2525	17.63	45.46	0.974169	4	6	0.363605	0.736967
ErbB1	1138	13-mer	GNPEpYLNTVQPTd	NA	SH2D1A	9.435	N/A	120.38	N/A	104.77	0.992016	2	3	0.227374	0.530427
ErbB1	1138	13-mer	GNPEpYLNTVQPTd	NA	SH2D2A	8.405	N/A	83.09	N/A	64.62	0.994009	2	6	0.25811	0.5
ErbB1	1138	13-mer	GNPEpYLNTVQPTd	NA	SHB	13.65	N/A	205.19	N/A	67.33	0.988036	1	4	0.129185	0.5
ErbB1	1138	13-mer	GNPEpYLNTVQPTd	NA	SHC1-PTB	3.36	N/A	170.61	N/A	239.93	0.988036	2	5	0.441285	0.39474
ErbB1	1138	13-mer	GNPEpYLNTVQPTd	NA	SHC2-PTB	3.21	N/A	205.52	N/A	127.54	0.984064	1	5	0.447303	0.0974133
ErbB1	1138	13-mer	GNPEpYLNTVQPTd	NA	VAV1	12.02	N/A	112.87	N/A	56.05	0.996004	1	3	0.162018	0.5
ErbB1	1172	13-mer	DNPDpYQQDFFPKd	NA	LCK	8.66	N/A	113.23	N/A	74.37	0.974169	2	3	0.250255	0.5
ErbB1	1172	13-mer	DNPDpYQQDFFPKd	NA	PIK3R2-NC	0.39	N/A	196.16	N/A	215.21	0.974169	1	3	0.561365	0.187436
ErbB1	1172	13-mer	DNPDpYQQDFFPKd	NA	PIK3R3-C	12.59	N/A	98.22	N/A	61.44	0.912025	2	3	0.149832	0.654282
ErbB1	1172	13-mer	DNPDpYQQDFFPKd	NA	PIK3R3-N	3.595	N/A	63.535	N/A	48.03	0.95518	2	3	0.431891	0.5
ErbB1	1172	13-mer	DNPDpYQQDFFPKd	NA	PIK3R3-NC	9.46	N/A	136.65	N/A	73.11	0.990025	1	3	0.226661	0.5
ErbB1	1172	13-mer	DNPDpYQQDFFPKd	NA	PLCG1-C	3.935	N/A	108.33	N/A	49.52	0.912025	2	3	0.418388	0.5
ErbB1	1172	13-mer	DNPDpYQQDFFPKd	NA	PLCG1-NC	7.79333	5.32	140.823	59.27	87.38	0.912025	3	3	0.277597	0.932133
ErbB1	1172	13-mer	DNPDpYQQDFFPKd	NA	PTK6	6.74	N/A	115.665	N/A	44.13	0.978121	2	3	0.313193	0.5
ErbB1	1172	13-mer	DNPDpYQQDFFPKd	NA	RASA1-N	4.17333	1.43	210.577	39.34	188.15	0.944784	3	3	0.408994	0.836678
ErbB1	1172	13-mer	DNPDpYQQDFFPKd	NA	RASA1-NC	14.69	N/A	322.49	N/A	104.65	0.962361	1	3	0.111334	0.5
ErbB1	1172	13-mer	DNPDpYQQDFFPKd	NA	SH2D3C	5.58	N/A	119.11	N/A	42.14	0.988699	1	3	0.355094	0.37806
ErbB1	1172	13-mer	DNPDpYQQDFFPKd	NA	SHC1-PTB	0.07	N/A	208.02	N/A	216.3	0.963669	1	2	0.574127	0.440418
ErbB1	1172	13-mer	DNPDpYQQDFFPKd	NA	SHC2-PTB	0.38	N/A	187.65	N/A	178.72	0.917764	1	2	0.561765	0.450466
ErbB1	1172	13-mer	DNPDpYQQDFFPKd	NA	SLA2	19.79	N/A	132.96	N/A	100.7	0.980595	1	3	0.051858	0.5
ErbB1	1172	13-mer	DNPDpYQQDFFPKd	NA	STAP1	8.03	N/A	149.44	N/A	83.93	0.992016	1	2	0.269951	0.5
ErbB1	1172	13-mer	DNPDpYQQDFFPKd	NA	YES1	2.255	N/A	62.17	N/A	25.7	0.970225	2	3	0.48591	0.5
ErbB1	1172	13-mer	DNPDpYQQDFFPKd	NA	ZAP70-NC	7.88	N/A	74.06	N/A	70.49	0.962361	1	3	0.274781	0.468712
ErbB1	1197	13-mer	ENAEpYLRVAPQSd	NA	PIK3R2-NC	11.91	N/A	210.85	N/A	123.71	0.990025	1	2	0.16446	0.5
ErbB1	1197	13-mer	ENAEpYLRVAPQSd	NA	PLCG1-C	5.665	N/A	84.16	N/A	64.52	0.933156	2	2	0.351937	0.621732
ErbB1	1197	13-mer	ENAEpYLRVAPQSd	NA	PLCG1-N	2.23	N/A	118.85	N/A	94.05	0.917764	1	1	0.486925	NA
ErbB1	1197	13-mer	ENAEpYLRVAPQSd	NA	PLCG1-NC	3.05	N/A	141.38	N/A	63.36	0.976144	1	2	0.45374	0.5
ErbB1	1197	13-mer	ENAEpYLRVAPQSd	NA	SH2B3	2.22	N/A	62.54	N/A	30	0.996004	1	2	0.487331	0.5
ErbB1	1197	13-mer	ENAEpYLRVAPQSd	NA	SH2D1B	11.21	N/A	136.77	N/A	84.29	0.992016	1	3	0.180694	0.5
ErbB1	1197	13-mer	ENAEpYLRVAPQSd	NA	SHC1	15.92	N/A	146.96	N/A	79.74	0.925444	1	2	0.0930391	0.5
ErbB1	1197	13-mer	ENAEpYLRVAPQSd	NA	SHC1-PTB	1.42	N/A	162.65	N/A	145.35	0.956484	1	2	0.51982	0.484178
ErbB1	1197	13-mer	ENAEpYLRVAPQSd	NA	SHC2-PTB	5.09	N/A	85.11	N/A	42.89	0.941547	1	2	0.373532	0.5
ErbB2	685	13-mer	KIRKpYTMRRLLQd	NA	ABL2	11.39	N/A	105.5	N/A	51.26	0.968256	1	3	0.176403	0.5
ErbB2	685	13-mer	KIRKpYTMRRLLQd	NA	CRKL	4.94	N/A	99.02	N/A	51.22	0.972196	1	3	0.379254	0.353185
ErbB2	685	13-mer	KIRKpYTMRRLLQd	NA	FER	7.74	N/A	119.38	N/A	45.94	0.926406	1	3	0.279338	0.463161
ErbB2	685	13-mer	KIRKpYTMRRLLQd	NA	GRAP2	4.6	N/A	160.2	N/A	102.61	0.9216	1	3	0.392346	0.340066
ErbB2	685	13-mer	KIRKpYTMRRLLQd	NA	GRB10	19.66	N/A	184.47	N/A	36.85	0.97121	1	2	0.0529067	0.5
ErbB2	685	13-mer	KIRKpYTMRRLLQd	NA	GRB14	5.55	N/A	91.555	N/A	41.27	0.975156	2	3	0.356211	0.5
ErbB2	685	13-mer	KIRKpYTMRRLLQd	NA	GRB2	3.29	N/A	156.91	N/A	58.9	0.958441	1	3	0.444091	0.290324
ErbB2	685	13-mer	KIRKpYTMRRLLQd	NA	HSH2D	4.45	N/A	40.69	N/A	153.62	0.950625	1	3	0.398172	0.334302
ErbB2	685	13-mer	KIRKpYTMRRLLQd	NA	ITK	4.09	N/A	102.85	N/A	58.7	0.973182	1	3	0.412272	0.320534
ErbB2	685	13-mer	KIRKpYTMRRLLQd	NA	PIK3R1-N	2.51	N/A	54.47	N/A	43.03	0.9801	1	3	0.475565	0.26149
ErbB2	685	13-mer	KIRKpYTMRRLLQd	NA	PIK3R3-C	4.43	N/A	54.9	N/A	64.78	0.972196	1	3	0.398951	0.333534
ErbB2	685	13-mer	KIRKpYTMRRLLQd	NA	PIK3R3-N	2.51	N/A	72.1	N/A	79.22	0.923521	1	3	0.475565	0.26149
ErbB2	685	13-mer	KIRKpYTMRRLLQd	NA	PTPN11-NC	3.87	N/A	64.35	N/A	57.03	0.984064	1	2	0.420961	0.5
ErbB2	685	13-mer	KIRKpYTMRRLLQd	NA	SH2B3	6.17	N/A	82.91	N/A	22.01	0.919681	1	3	0.333454	0.401162
ErbB2	685	13-mer	KIRKpYTMRRLLQd	NA	SHC2-PTB	1.14	N/A	38.82	N/A	30.64	0.965306	1	2	0.531165	0.475102
ErbB2	685	13-mer	KIRKpYTMRRLLQd	NA	SLA2	0.75	N/A	43.81	N/A	39.19	0.948676	1	3	0.546912	0.19947
ErbB2	685	13-mer	KIRKpYTMRRLLQd	NA	SOCS1	3.5	N/A	68.24	N/A	39.16	0.950625	1	2	0.435683	0.5
ErbB2	685	13-mer	KIRKpYTMRRLLQd	NA	SOCS5	0.51	N/A	45.81	N/A	50.7	0.963833	1	3	0.556558	0.191419
ErbB2	685	13-mer	KIRKpYTMRRLLQd	NA	SOCS6	1.4	N/A	52.48	N/A	39.15	0.974169	1	3	0.520631	0.221805
ErbB2	685	13-mer	KIRKpYTMRRLLQd	NA	TNS1	4.55	N/A	49.1	N/A	65.75	0.969568	1	4	0.394285	0.209911
ErbB2	685	13-mer	KIRKpYTMRRLLQd	NA	VAV1	10.34	N/A	95.9	N/A	37.12	0.972853	1	3	0.202576	0.5
ErbB2	735	13-mer	FGTVpYKGIWIPD	NA	LCK	9.09	N/A	155.11	N/A	87.39	0.9604	1	5	0.237373	0.298671
ErbB2	735	13-mer	FGTVpYKGIWIPD	NA	PIK3R1-NC	6.71	N/A	71.68	N/A	110.86	0.952576	1	5	0.314242	0.207443
ErbB2	735	13-mer	FGTVpYKGIWIPD	NA	PTPN11-N	2.87	0.27	174.24	9.76	26.64	0.983072	3	3	0.460999	0.793868
ErbB2	735	13-mer	FGTVpYKGIWIPD	NA	PTPN11-NC	4.185	N/A	188.82	N/A	106.74	0.969733	2	2	0.408536	0.573804
ErbB2	735	13-mer	FGTVpYKGIWIPD	NA	SH2D1A	7.05	N/A	201.56	N/A	84.26	0.906304	2	3	0.302459	0.5
ErbB2	735	13-mer	FGTVpYKGIWIPD	NA	SH2D1B	0.131667	0.03	95.465	3.84	49.7	0.983271	6	6	0.571675	0.931048
ErbB2	735	13-mer	FGTVpYKGIWIPD	NA	SHC1	5.09	N/A	177.84	N/A	60.12	0.9409	1	3	0.373532	0.358995
ErbB2	735	13-mer	FGTVpYKGIWIPD	NA	SHC1-PTB	1.97	N/A	44.7	N/A	24.84	0.935089	1	4	0.497485	0.125897
ErbB2	735	13-mer	FGTVpYKGIWIPD	NA	SHC2-PTB	6.11	N/A	99.69	N/A	45.42	0.972985	1	4	0.335625	0.267716
ErbB2	735	13-mer	FGTVpYKGIWIPD	NA	SHC3	2.95	N/A	108.845	N/A	46.06	0.961707	2	3	0.457771	0.5
ErbB2	735	13-mer	FGTVpYKGIWIPD	NA	SOCS6	3.98	N/A	41.69	N/A	25.58	0.986049	1	3	0.41661	0.316347
ErbB2	735	13-mer	FGTVpYKGIWIPD	NA	SYK-NC	3.91	N/A	123.87	N/A	26.05	0.978121	2	5	0.419377	0.42863
ErbB2	772	13-mer	LDEApYVMAGVGS	NA	INPPL1	14.05	N/A	193.15	N/A	83.54	0.91107	1	3	0.122047	0.5
ErbB2	772	13-mer	LDEApYVMAGVGS	NA	LCK	19.38	N/A	100.76	N/A	67.18	0.938961	1	3	0.0552337	0.5
ErbB2	772	13-mer	LDEApYVMAGVGS	NA	PIK3R1-N	6.43667	2.24	165.96	17.21	104.98	0.976144	3	3	0.323893	0.901081
ErbB2	772	13-mer	LDEApYVMAGVGS	NA	PIK3R1-NC	2.52333	0.52	144.097	7.92	52.76	0.927369	3	3	0.475025	0.781927
ErbB2	772	13-mer	LDEApYVMAGVGS	NA	PIK3R2-N	4.905	N/A	107.83	N/A	51	0.984064	2	3	0.380594	0.5
ErbB2	772	13-mer	LDEApYVMAGVGS	NA	PIK3R2-NC	4.72	N/A	122.78	N/A	80.99	0.939607	2	3	0.387706	0.5
ErbB2	772	13-mer	LDEApYVMAGVGS	NA	PIK3R3-C	15.04	N/A	206.6	N/A	76.02	0.958441	1	3	0.105829	0.5
ErbB2	772	13-mer	LDEApYVMAGVGS	NA	PIK3R3-N	2.39	N/A	111.295	N/A	85.43	0.972689	2	3	0.480431	0.5
ErbB2	772	13-mer	LDEApYVMAGVGS	NA	PIK3R3-NC	2.65	0.18	125.703	22.76	62.79	0.982742	3	3	0.469894	0.786314
ErbB2	772	13-mer	LDEApYVMAGVGS	NA	PLCG1-C	0.725	2.22	99.775	9.36	75.16	0.987539	3	3	0.547919	0.717089
ErbB2	772	13-mer	LDEApYVMAGVGS	NA	PLCG1-NC	1.17333	0.4	94.55	12.16	46.53	0.9801	3	3	0.529816	0.733648
ErbB2	772	13-mer	LDEApYVMAGVGS	NA	PTPN11-N	6.3	N/A	50.11	N/A	72	0.972196	1	3	0.328775	0.406271
ErbB2	772	13-mer	LDEApYVMAGVGS	NA	RASA1-N	9.795	N/A	153.225	N/A	166.95	0.986049	2	3	0.21726	0.544698
ErbB2	772	13-mer	LDEApYVMAGVGS	NA	RASA1-NC	4.035	N/A	105.425	N/A	87.73	0.99102	2	3	0.414439	0.5
ErbB2	772	13-mer	LDEApYVMAGVGS	NA	SH2B2	3.8	N/A	44.54	N/A	23.59	0.987042	1	1	0.423736	NA
ErbB2	772	13-mer	LDEApYVMAGVGS	NA	SH2D1B	4.8	N/A	72.92	N/A	93.16	0.99102	1	4	0.384624	0.218884
ErbB2	803	13-mer	QLMPpYGCLLDHVd	NA	CRK	6.79	N/A	153.02	N/A	53.54	0.993511	2	5	0.311448	0.5
ErbB2	803	13-mer	QLMPpYGCLLDHVd	NA	HCK	11.865	N/A	83.28	N/A	60.94	0.988699	2	5	0.165467	0.5
ErbB2	803	13-mer	QLMPpYGCLLDHVd	NA	INPPL1	2.27	2.59	151.065	11.04	58.98	0.9801	3	5	0.485301	0.5
ErbB2	803	13-mer	QLMPpYGCLLDHVd	NA	LCK	15.25	N/A	158.47	N/A	46.73	0.9409	1	5	0.102643	0.5
ErbB2	803	13-mer	QLMPpYGCLLDHVd	NA	LYN	6.74	N/A	161.61	N/A	66.31	0.974663	2	5	0.313193	0.5
ErbB2	803	13-mer	QLMPpYGCLLDHVd	NA	PIK3R1-NC	10.8375	1.85	217.968	19.57	56.35	0.996004	4	7	0.189829	0.921735
ErbB2	803	13-mer	QLMPpYGCLLDHVd	NA	PIK3R2-N	18.22	N/A	176.8	N/A	62.15	0.990025	1	5	0.0659364	0.5
ErbB2	803	13-mer	QLMPpYGCLLDHVd	NA	PIK3R2-NC	11.735	N/A	204.32	N/A	31.93	0.97565	2	5	0.168405	0.5
ErbB2	803	13-mer	QLMPpYGCLLDHVd	NA	PIK3R3-C	14.4	N/A	183.35	N/A	47.14	0.9604	1	5	0.116082	0.5
ErbB2	803	13-mer	QLMPpYGCLLDHVd	NA	PIK3R3-N	10.525	N/A	87.045	N/A	41.19	0.950625	2	5	0.197763	0.5
ErbB2	803	13-mer	QLMPpYGCLLDHVd	NA	PLCG2-NC	17.55	N/A	153.45	N/A	44.02	0.938961	2	5	0.0729677	0.655466
ErbB2	803	13-mer	QLMPpYGCLLDHVd	NA	PTPN11-N	16.265	N/A	238.69	N/A	43.66	0.9216	2	5	0.0884148	0.601694
ErbB2	803	13-mer	QLMPpYGCLLDHVd	NA	PTPN11-NC	17.035	N/A	162.12	N/A	136.28	0.972196	2	4	0.0788353	0.713801
ErbB2	803	13-mer	QLMPpYGCLLDHVd	NA	RASA1-N	13.26	N/A	162.96	N/A	70.57	0.98456	1	5	0.136484	0.473329
ErbB2	803	13-mer	QLMPpYGCLLDHVd	NA	RASA1-NC	14.545	N/A	190.39	N/A	54.21	0.973182	2	5	0.113686	0.528414
ErbB2	803	13-mer	QLMPpYGCLLDHVd	NA	SH2D1B	9.295	N/A	128.215	N/A	78.34	0.9409	2	6	0.231395	0.5
ErbB2	803	13-mer	QLMPpYGCLLDHVd	NA	SH2D2A	6.03	N/A	144.105	N/A	83.71	0.985387	2	5	0.33853	0.5
ErbB2	803	13-mer	QLMPpYGCLLDHVd	NA	SHC1	5.25	N/A	120.055	N/A	106.62	0.98109	2	7	0.367468	0.275313
ErbB2	803	13-mer	QLMPpYGCLLDHVd	NA	SHC2-PTB	9.56	N/A	109.1	N/A	38.84	0.942841	1	2	0.223825	0.5
ErbB2	803	13-mer	QLMPpYGCLLDHVd	NA	SHC4	5.33	N/A	90.72	N/A	44.58	0.994009	1	4	0.364451	0.238294
ErbB2	803	13-mer	QLMPpYGCLLDHVd	NA	SRC	10.8967	2.44	140.243	25.06	42.23	0.940253	3	5	0.188355	0.83014
ErbB2	803	13-mer	QLMPpYGCLLDHVd	NA	YES1	12.285	N/A	116.955	N/A	24.5	0.929296	2	5	0.156256	0.5
ErbB2	835	13-mer	KGMSpYLEDVRLVd	NA	PIK3R1-N	2.5	N/A	149.07	N/A	43.77	0.925444	1	3	0.475971	0.261125
ErbB2	835	13-mer	KGMSpYLEDVRLVd	NA	PIK3R1-NC	3.12	N/A	207.26	N/A	63.72	0.97944	1	3	0.450922	0.283983
ErbB2	835	13-mer	KGMSpYLEDVRLVd	NA	PLCG1-C	9.89	1.16	161.717	30.27	92.34	0.961871	3	3	0.214646	0.967409
ErbB2	835	13-mer	KGMSpYLEDVRLVd	NA	PLCG1-NC	6.59	1.83	137.747	38.74	58.72	0.982577	3	3	0.31846	0.904898
ErbB2	835	13-mer	KGMSpYLEDVRLVd	NA	SRC	7.275	N/A	104.055	N/A	66.32	0.968584	2	3	0.294801	0.5
ErbB2	835	13-mer	KGMSpYLEDVRLVd	NA	VAV3	7.75	N/A	143.58	N/A	45.71	0.968256	1	3	0.279011	0.463557
ErbB2	877	13-mer	DETEpYHADGGKVd	NA	SOCS6	4.84	N/A	83.1	N/A	42.15	0.956484	1	4	0.383087	0.22033
ErbB2	877	13-mer	DETEpYHADGGKVd	NA	TNS1	4.07	N/A	119.88	N/A	35.31	0.950625	1	5	0.413059	0.120988
ErbB2	1005	13-mer	DSTFpYRSLLEDDd	NA	BLK	18.49	N/A	111.82	N/A	42.46	0.952576	1	3	0.063285	0.5
ErbB2	1005	13-mer	DSTFpYRSLLEDDd	NA	PIK3R1-NC	10.11	N/A	164.36	N/A	93.32	0.98109	1	3	0.208681	0.5
ErbB2	1005	13-mer	DSTFpYRSLLEDDd	NA	PLCG1-NC	5.04	N/A	63.11	N/A	69.18	0.974169	2	3	0.375436	0.5
ErbB2	1005	13-mer	DSTFpYRSLLEDDd	NA	PTPN11-N	10.67	N/A	83.88	N/A	72.3	0.985056	1	3	0.194051	0.5
ErbB2	1005	13-mer	DSTFpYRSLLEDDd	NA	RASA1-N	9.04	N/A	187.35	N/A	27.44	0.919681	2	3	0.238847	0.514754
ErbB2	1005	13-mer	DSTFpYRSLLEDDd	NA	RASA1-NC	3.42	N/A	109	N/A	60.3	0.97944	2	3	0.438882	0.5
ErbB2	1005	13-mer	DSTFpYRSLLEDDd	NA	SH2B2	8.19	N/A	114.35	N/A	43.29	0.944784	1	1	0.264857	NA
ErbB2	1005	13-mer	DSTFpYRSLLEDDd	NA	SH2D1A	6.42	N/A	58.57	N/A	153.52	0.976144	1	3	0.324486	0.410991
ErbB2	1005	13-mer	DSTFpYRSLLEDDd	NA	SH2D1B	3.395	0.38	110.68	8.36	101.55	0.923521	4	4	0.439883	0.91511
ErbB2	1005	13-mer	DSTFpYRSLLEDDd	NA	SH2D3C	4.67	N/A	63.14	N/A	32.8	0.956484	1	3	0.389637	0.342761
ErbB2	1005	13-mer	DSTFpYRSLLEDDd	NA	SHC1-PTB	5.68	N/A	154.76	N/A	163.71	0.958441	1	2	0.351381	0.5
ErbB2	1005	13-mer	DSTFpYRSLLEDDd	NA	SHC2-PTB	12.79	N/A	289.28	N/A	93.45	0.931225	1	2	0.145739	0.5
ErbB2	1005	13-mer	DSTFpYRSLLEDDd	NA	SYK-NC	3.46	N/A	41.8	N/A	25.93	0.968256	1	3	0.437282	0.296695
ErbB2	1023	13-mer	DAEEpYLVPQQGFd	ErbB4-pY1022	FGR	17.88	N/A	378.02	N/A	27.6	0.973774	1	3	0.0694222	0.5
ErbB2	1023	13-mer	DAEEpYLVPQQGFd	ErbB4-pY1022	LCK	10.755	N/A	195.385	N/A	24.67	0.967764	2	5	0.1919	0.5
ErbB2	1023	13-mer	DAEEpYLVPQQGFd	ErbB4-pY1022	LYN	2.18	N/A	61.89	N/A	45.37	0.936056	1	3	0.488955	0.24951
ErbB2	1023	13-mer	DAEEpYLVPQQGFd	ErbB4-pY1022	PIK3R1-N	15.81	N/A	215.455	N/A	32.56	0.975749	2	3	0.0945586	0.773758
ErbB2	1023	13-mer	DAEEpYLVPQQGFd	ErbB4-pY1022	PIK3R1-NC	7.1425	0.78	174.248	39.3	81.74	0.946729	4	5	0.299297	0.92255
ErbB2	1023	13-mer	DAEEpYLVPQQGFd	ErbB4-pY1022	PIK3R2-N	1.84667	0.58	108.413	9.2	63.98	0.97121	3	5	0.502495	0.5
ErbB2	1023	13-mer	DAEEpYLVPQQGFd	ErbB4-pY1022	PIK3R2-NC	6.09	1.69	179.273	63.26	86.16	0.910116	3	5	0.33635	0.564982
ErbB2	1023	13-mer	DAEEpYLVPQQGFd	ErbB4-pY1022	PIK3R3-C	5.80333	2.51	161.517	32.24	61.74	0.990025	3	5	0.346827	0.547119
ErbB2	1023	13-mer	DAEEpYLVPQQGFd	ErbB4-pY1022	PIK3R3-N	5.2725	1.45	125.93	19.76	62.72	0.956484	5	5	0.366618	0.98257
ErbB2	1023	13-mer	DAEEpYLVPQQGFd	ErbB4-pY1022	PIK3R3-NC	10.6467	4.02	192.78	35.56	104.49	0.910116	3	5	0.194645	0.818867
ErbB2	1023	13-mer	DAEEpYLVPQQGFd	ErbB4-pY1022	PLCG1-C	5.96	N/A	182.535	N/A	58.69	0.913936	2	3	0.341082	0.5
ErbB2	1023	13-mer	DAEEpYLVPQQGFd	ErbB4-pY1022	PLCG1-NC	1.3	2.21	116.027	25.12	79.52	0.989362	4	5	0.524685	0.656066
ErbB2	1023	13-mer	DAEEpYLVPQQGFd	ErbB4-pY1022	PLCG2-NC	6.83	N/A	44.27	N/A	58.95	0.935089	1	5	0.310055	0.211794
ErbB2	1023	13-mer	DAEEpYLVPQQGFd	ErbB4-pY1022	PTK6	3.7625	3.26	156.188	46.46	57.56	0.9604	5	5	0.425225	0.965587
ErbB2	1023	13-mer	DAEEpYLVPQQGFd	ErbB4-pY1022	PTPN11-N	18.01	N/A	199.81	N/A	100.11	0.996004	1	3	0.0680697	0.5
ErbB2	1023	13-mer	DAEEpYLVPQQGFd	ErbB4-pY1022	PTPN11-NC	10.64	N/A	133.56	N/A	57.9	0.913936	2	2	0.194814	0.779516
ErbB2	1023	13-mer	DAEEpYLVPQQGFd	ErbB4-pY1022	RASA1-N	5.494	1.38	239.828	39.86	166.49	0.975156	5	5	0.358301	0.984425
ErbB2	1023	13-mer	DAEEpYLVPQQGFd	ErbB4-pY1022	RASA1-NC	6.65333	2.93	177.313	43.41	45.33	0.968256	3	5	0.31623	0.599777
ErbB2	1023	13-mer	DAEEpYLVPQQGFd	ErbB4-pY1022	SH2D3C	7.66	N/A	194.74	N/A	61.21	0.974169	1	5	0.281963	0.242688
ErbB2	1023	13-mer	DAEEpYLVPQQGFd	ErbB4-pY1022	SHB	1.54	N/A	68.7	N/A	51.08	0.917764	1	3	0.51495	0.226709
ErbB2	1023	13-mer	DAEEpYLVPQQGFd	ErbB4-pY1022	VAV2	9.895	N/A	112.405	N/A	61.39	0.9801	2	3	0.214509	0.548659
ErbB2	1023	13-mer	DAEEpYLVPQQGFd	ErbB4-pY1022	YES1	3.01	N/A	87.08	N/A	92.1	0.992016	1	3	0.455351	0.279896
ErbB2	1112	13-mer	PLQRpYSEDPTVPd	NA	CRK	15.75	N/A	137.29	N/A	72.06	0.996004	1	1	0.0953967	NA
ErbB2	1127	13-mer	ETDGpYVAPLTCSd	NA	ABL1	5.35	N/A	55.74	N/A	35.05	0.996004	1	2	0.363699	0.5
ErbB2	1127	13-mer	ETDGpYVAPLTCSd	NA	FGR	4.89	N/A	114.05	N/A	73.51	0.950625	1	4	0.381169	0.222143
ErbB2	1127	13-mer	ETDGpYVAPLTCSd	NA	LCK	4.82667	3.32	90.15	39.27	52.52	0.915849	3	4	0.383599	0.660788
ErbB2	1127	13-mer	ETDGpYVAPLTCSd	NA	LYN	6.515	N/A	83.43	N/A	31.58	0.927369	2	4	0.321111	0.5
ErbB2	1127	13-mer	ETDGpYVAPLTCSd	NA	PIK3R1-N	2.3	3.16	123.35	38.52	42.74	0.976144	4	4	0.484083	0.886947
ErbB2	1127	13-mer	ETDGpYVAPLTCSd	NA	PIK3R1-NC	2.62667	1.5	152.703	23.34	72.7	0.9025	3	4	0.470839	0.5403
ErbB2	1127	13-mer	ETDGpYVAPLTCSd	NA	PIK3R2-N	1.87	0.39	105	3.51	66.66	0.944784	4	4	0.501547	0.874793
ErbB2	1127	13-mer	ETDGpYVAPLTCSd	NA	PIK3R2-NC	3.305	1.06	120.037	8.74	211.96	0.931225	4	4	0.443489	0.912953
ErbB2	1127	13-mer	ETDGpYVAPLTCSd	NA	PIK3R3-C	5.1725	1.32	150.933	23.15	72.33	0.9409	4	4	0.3704	0.951582
ErbB2	1127	13-mer	ETDGpYVAPLTCSd	NA	PIK3R3-N	1.435	0.47	116.795	6.31	51.16	0.908209	4	4	0.519211	0.861913
ErbB2	1127	13-mer	ETDGpYVAPLTCSd	NA	PIK3R3-NC	1.125	0.12	122.945	6.92	48.72	0.958441	4	4	0.531772	0.852393
ErbB2	1127	13-mer	ETDGpYVAPLTCSd	NA	PLCG1-C	1.1875	0.64	132.588	9.19	108.92	0.990025	4	4	0.529242	0.854335
ErbB2	1127	13-mer	ETDGpYVAPLTCSd	NA	PLCG1-N	4.495	N/A	220.195	N/A	34.2	0.994009	2	3	0.396421	0.5
ErbB2	1127	13-mer	ETDGpYVAPLTCSd	NA	PLCG1-NC	0.8875	0.25	156.67	3.49	126.61	0.977132	4	4	0.541369	0.844917
ErbB2	1127	13-mer	ETDGpYVAPLTCSd	NA	PLCG2-N	7.48333	1.6	231.25	41.3	66.58	0.995006	3	3	0.287812	0.925591
ErbB2	1127	13-mer	ETDGpYVAPLTCSd	NA	PLCG2-NC	12.38	3.67	250.95	69.3	126.63	0.987373	3	4	0.154231	0.95136
ErbB2	1127	13-mer	ETDGpYVAPLTCSd	NA	PTK6	6.94	N/A	117.415	N/A	102.74	0.99268	2	4	0.306244	0.5
ErbB2	1127	13-mer	ETDGpYVAPLTCSd	NA	RASA1-C	3.29	3.5	108.25	29.21	49.5	0.984064	4	4	0.444091	0.912591
ErbB2	1127	13-mer	ETDGpYVAPLTCSd	NA	RASA1-N	1.295	0.21	154.553	5.62	65.83	0.952576	4	4	0.524888	0.857648
ErbB2	1127	13-mer	ETDGpYVAPLTCSd	NA	RASA1-NC	0.905	0.13	154.22	6.96	92.92	0.991352	4	4	0.540663	0.845473
ErbB2	1127	13-mer	ETDGpYVAPLTCSd	NA	SRC	9.3775	1.95	184.067	46.01	41.5	0.993012	4	4	0.229019	0.99363
ErbB2	1127	13-mer	ETDGpYVAPLTCSd	NA	SYK-NC	5.56	N/A	57.63	N/A	19.48	0.9801	1	4	0.355838	0.24687
ErbB2	1127	13-mer	ETDGpYVAPLTCSd	NA	TNS1	17.74	N/A	127.35	N/A	56.28	0.978121	1	6	0.0709064	0.5
ErbB2	1127	13-mer	ETDGpYVAPLTCSd	NA	TXK	11.71	N/A	101.38	N/A	37.28	0.948676	1	4	0.168975	0.495744
ErbB2	1127	13-mer	ETDGpYVAPLTCSd	NA	VAV1	5.67	N/A	86.495	N/A	52.47	0.992016	2	4	0.351752	0.5
ErbB2	1127	13-mer	ETDGpYVAPLTCSd	NA	VAV2	3.13	0.25	97.55	3.5	58.05	0.972196	3	4	0.450519	0.56838
ErbB2	1127	13-mer	ETDGpYVAPLTCSd	NA	VAV3	2.035	1.01	109.987	12.48	48.48	0.994009	4	4	0.494844	0.879527
ErbB2	1127	13-mer	ETDGpYVAPLTCSd	NA	YES1	7.025	1.24	166.565	12.11	83.18	0.990025	4	4	0.303317	0.977089
ErbB2	1139	13-mer	PQPEpYVNQPDVRd	NA	ABL2	18.43	N/A	92.42	N/A	60.12	0.935089	1	6	0.0638655	0.5
ErbB2	1139	13-mer	PQPEpYVNQPDVRd	NA	GRAP2	0.513333	0.11	99.52	5.71	84.05	0.938961	3	4	0.556424	0.5
ErbB2	1139	13-mer	PQPEpYVNQPDVRd	NA	GRB2	1.76	N/A	101.395	N/A	93.64	0.990025	2	4	0.506016	0.491686
ErbB2	1139	13-mer	PQPEpYVNQPDVRd	NA	GRB7	11.385	N/A	141.5	N/A	66.91	0.9801	2	4	0.176521	0.5
ErbB2	1139	13-mer	PQPEpYVNQPDVRd	NA	HSH2D	2.135	N/A	152.24	N/A	27.07	0.976144	2	4	0.490782	0.5
ErbB2	1139	13-mer	PQPEpYVNQPDVRd	NA	LCK	6.6	3.01	65.5967	15.6	36.4	0.978121	3	6	0.318107	0.5
ErbB2	1139	13-mer	PQPEpYVNQPDVRd	NA	NCK2	3.98	N/A	41.83	N/A	57.58	0.966289	1	4	0.41661	0.189937
ErbB2	1139	13-mer	PQPEpYVNQPDVRd	NA	PIK3R1-N	19.18	N/A	125.35	N/A	55.86	0.935089	1	4	0.0569544	0.5
ErbB2	1139	13-mer	PQPEpYVNQPDVRd	NA	PIK3R1-NC	5.63	0.79	159.87	10.47	114.6	0.988036	3	7	0.353235	0.5
ErbB2	1139	13-mer	PQPEpYVNQPDVRd	NA	PIK3R2-N	2.20333	3.35	81.0533	21.14	101.79	0.94187	4	6	0.488007	0.521392
ErbB2	1139	13-mer	PQPEpYVNQPDVRd	NA	PIK3R2-NC	5.8075	1.76	127.455	17.97	89.75	0.976144	4	6	0.346673	0.764362
ErbB2	1139	13-mer	PQPEpYVNQPDVRd	NA	PIK3R3-N	9.045	2.47	134.523	25.6	74.7	0.989362	6	6	0.2387	0.999739
ErbB2	1139	13-mer	PQPEpYVNQPDVRd	NA	PIK3R3-NC	5.18	1.69	115.04	26.24	112.97	0.918722	5	6	0.370116	0.93671
ErbB2	1139	13-mer	PQPEpYVNQPDVRd	NA	PLCG1-C	1.745	N/A	44.3	N/A	86.78	0.985056	2	4	0.506626	0.490844
ErbB2	1139	13-mer	PQPEpYVNQPDVRd	NA	PLCG1-N	11.845	N/A	117.285	N/A	147.19	0.9604	2	3	0.165916	0.625384
ErbB2	1139	13-mer	PQPEpYVNQPDVRd	NA	PLCG1-NC	3.3825	0.68	81.3575	7.94	61.54	0.97944	4	6	0.440383	0.605854
ErbB2	1139	13-mer	PQPEpYVNQPDVRd	NA	PLCG2-NC	10.77	N/A	130.395	N/A	101.47	0.923521	2	6	0.191522	0.5
ErbB2	1139	13-mer	PQPEpYVNQPDVRd	NA	PTPN11-N	8.86333	1.81	205.583	17.46	132.3	0.977132	3	4	0.244106	0.84892
ErbB2	1139	13-mer	PQPEpYVNQPDVRd	NA	PTPN11-NC	8.705	N/A	159.735	N/A	81	0.990025	2	3	0.248885	0.501455
ErbB2	1139	13-mer	PQPEpYVNQPDVRd	NA	RASA1-N	3.09	N/A	52.25	N/A	172.9	0.906304	2	6	0.452129	0.247151
ErbB2	1139	13-mer	PQPEpYVNQPDVRd	NA	SH2D2A	4.79667	0.65	194.663	28.37	34.9	0.976144	6	6	0.384753	0.991058
ErbB2	1139	13-mer	PQPEpYVNQPDVRd	NA	SH2D3C	9.02	N/A	103.72	N/A	54.6	0.986711	1	5	0.239439	0.295862
ErbB2	1139	13-mer	PQPEpYVNQPDVRd	NA	SHC1	19.69	N/A	164.29	N/A	68.37	0.986049	1	5	0.0526629	0.5
ErbB2	1139	13-mer	PQPEpYVNQPDVRd	NA	SRC	11.61	N/A	87.71	N/A	49.97	0.967076	1	4	0.171269	0.491559
ErbB2	1139	13-mer	PQPEpYVNQPDVRd	NA	VAV3	4.55	N/A	36.34	N/A	64.76	0.9604	1	4	0.394285	0.209911
ErbB2	1139	13-mer	PQPEpYVNQPDVRd	NA	YES1	13.405	N/A	92.49	N/A	35.98	0.993344	2	4	0.133731	0.566553
ErbB2	1196	13-mer	ENPEpYLTPQGGAd	NA	NCK1	18.64	N/A	129.57	N/A	58.42	0.990025	1	3	0.0618552	0.5
ErbB2	1196	13-mer	ENPEpYLTPQGGAd	NA	NCK2	3.72	1.7	90.2267	24.94	47.65	0.98076	3	3	0.426914	0.822191
ErbB2	1196	13-mer	ENPEpYLTPQGGAd	NA	PIK3R2-NC	1.73	N/A	262.28	N/A	71.08	0.966289	1	3	0.507235	0.233415
ErbB2	1196	13-mer	ENPEpYLTPQGGAd	NA	PIK3R3-NC	8.59	N/A	110.92	N/A	124.03	0.966289	1	3	0.252395	0.496889
ErbB2	1196	13-mer	ENPEpYLTPQGGAd	NA	PLCG1-C	4.495	N/A	88.645	N/A	84.06	0.965306	2	3	0.396421	0.5
ErbB2	1196	13-mer	ENPEpYLTPQGGAd	NA	PLCG1-N	11.65	N/A	209.63	N/A	63.74	0.964324	1	2	0.170348	0.5
ErbB2	1196	13-mer	ENPEpYLTPQGGAd	NA	PLCG1-NC	2.47	N/A	110.74	N/A	57.87	0.985652	1	3	0.477187	0.260031
ErbB2	1196	13-mer	ENPEpYLTPQGGAd	NA	PTK6	9.77	N/A	111.49	N/A	55.48	0.98903	1	3	0.217952	0.5
ErbB2	1196	13-mer	ENPEpYLTPQGGAd	NA	RASA1-N	1.86	N/A	162.475	N/A	96.6	0.992016	2	3	0.501954	0.5
ErbB2	1196	13-mer	ENPEpYLTPQGGAd	NA	RASA1-NC	4.77	N/A	208.33	N/A	112.79	0.992016	2	3	0.385779	0.5
ErbB2	1196	13-mer	ENPEpYLTPQGGAd	NA	SHC1-PTB	0.31	N/A	250.15	N/A	136.09	0.982577	1	2	0.564564	0.448197
ErbB2	1196	13-mer	ENPEpYLTPQGGAd	NA	SHC2-PTB	3.13	N/A	228.28	N/A	141.79	0.998001	1	2	0.450519	0.5
ErbB2	1196	13-mer	ENPEpYLTPQGGAd	NA	VAV2	5.19	N/A	73.9	N/A	50.58	0.9604	1	3	0.369737	0.362876
ErbB2	1221	13-mer	FDNLpYYWDQDPPEd	NA	FES	13.68	N/A	83.79	N/A	61.73	0.984064	1	3	0.128638	0.5
ErbB2	1221	13-mer	FDNLpYYWDQDPPEd	NA	LCK	6.71	N/A	128.91	N/A	87.63	0.992016	1	3	0.314242	0.422418
ErbB2	1221	13-mer	FDNLpYYWDQDPPEd	NA	LCP2	14.15	N/A	112.98	N/A	87.27	0.908209	1	3	0.120317	0.5
ErbB2	1221	13-mer	FDNLpYYWDQDPPEd	NA	LYN	8.305	N/A	103.03	N/A	52.13	0.925444	2	3	0.261234	0.5
ErbB2	1221	13-mer	FDNLpYYWDQDPPEd	NA	NCK1	8.5	N/A	86.96	N/A	45.15	0.988699	1	3	0.255165	0.493316
ErbB2	1221	13-mer	FDNLpYYWDQDPPEd	NA	PIK3R1-N	4.09	N/A	60.7	N/A	81.42	0.994009	1	3	0.412272	0.320534
ErbB2	1221	13-mer	FDNLpYYWDQDPPEd	NA	PIK3R1-NC	11.66	N/A	162.98	N/A	78.47	0.942841	1	3	0.170119	0.5
ErbB2	1221	13-mer	FDNLpYYWDQDPPEd	NA	PIK3R2-NC	11.19	N/A	240.415	N/A	44.95	0.956484	2	3	0.181175	0.599752
ErbB2	1221	13-mer	FDNLpYYWDQDPPEd	NA	PIK3R3-C	0.14	N/A	188.7	N/A	185.98	0.956484	1	3	0.571343	0.179233
ErbB2	1221	13-mer	FDNLpYYWDQDPPEd	NA	PIK3R3-N	6.97	N/A	134.755	N/A	52.97	0.978121	2	3	0.305209	0.5
ErbB2	1221	13-mer	FDNLpYYWDQDPPEd	NA	PIK3R3-NC	0.915	N/A	200.635	N/A	46.99	0.974169	2	3	0.540259	0.5
ErbB2	1221	13-mer	FDNLpYYWDQDPPEd	NA	PLCG1-C	0.975	3.49	152.645	66.29	38.66	0.964324	3	3	0.537837	0.726351
ErbB2	1221	13-mer	FDNLpYYWDQDPPEd	NA	PLCG1-NC	2.27333	0.94	177.69	8.42	129.23	0.98076	3	3	0.485165	0.77319
ErbB2	1221	13-mer	FDNLpYYWDQDPPEd	NA	PLCG2-NC	8.73	N/A	162.29	N/A	120.06	0.992016	1	3	0.248126	0.5
ErbB2	1221	13-mer	FDNLpYYWDQDPPEd	NA	PTK6	11.17	N/A	126.25	N/A	47.71	0.931225	1	3	0.181658	0.5
ErbB2	1221	13-mer	FDNLpYYWDQDPPEd	NA	RASA1-N	1.12333	0.44	177.88	27.94	43.85	0.992016	3	3	0.53184	0.731813
ErbB2	1221	13-mer	FDNLpYYWDQDPPEd	NA	RASA1-NC	2.215	N/A	181.945	N/A	67.23	0.994009	2	3	0.487534	0.5
ErbB2	1221	13-mer	FDNLpYYWDQDPPEd	NA	SH2B	7.04	N/A	215.74	N/A	88.55	0.964324	1	1	0.302802	NA
ErbB2	1221	13-mer	FDNLpYYWDQDPPEd	NA	SH2B3	12.54	N/A	114.06	N/A	53.26	0.974169	1	3	0.15087	0.5
ErbB2	1221	13-mer	FDNLpYYWDQDPPEd	NA	SH2D1B	8.665	N/A	191.025	N/A	51.93	0.946729	2	4	0.250102	0.5
ErbB2	1221	13-mer	FDNLpYYWDQDPPEd	NA	SH2D2A	5.13	N/A	75.99	N/A	108.85	0.9409	1	3	0.372012	0.360547
ErbB2	1221	13-mer	FDNLpYYWDQDPPEd	NA	SH2D3C	1.6	N/A	176.65	N/A	137.93	0.925444	1	3	0.512514	0.228821
ErbB2	1221	13-mer	FDNLpYYWDQDPPEd	NA	SHC1-PTB	1.98	N/A	135.465	N/A	40.02	0.9801	2	2	0.497079	0.502331
ErbB2	1221	13-mer	FDNLpYYWDQDPPEd	NA	SHC2-PTB	4.67	N/A	256.04	N/A	132.54	0.9025	1	2	0.389637	0.5
ErbB2	1221	13-mer	FDNLpYYWDQDPPEd	NA	SHC4	7.1	N/A	185.42	N/A	110.63	0.92064	1	2	0.300748	0.5
ErbB2	1221	13-mer	FDNLpYYWDQDPPEd	NA	SHD	10.37	N/A	161.86	N/A	54.38	0.988036	1	1	0.201789	NA
ErbB2	1221	13-mer	FDNLpYYWDQDPPEd	NA	SLA2	12.82	N/A	124.23	N/A	45.73	0.917764	1	3	0.145133	0.5
ErbB2	1221	13-mer	FDNLpYYWDQDPPEd	NA	SOCS3	3.67	N/A	169.91	N/A	120.44	0.966289	1	2	0.428903	0.5
ErbB2	1221	13-mer	FDNLpYYWDQDPPEd	NA	SOCS5	9	N/A	262.56	N/A	91.8	0.942841	1	3	0.240031	0.5
ErbB2	1221	13-mer	FDNLpYYWDQDPPEd	NA	SRC	5.475	N/A	156.815	N/A	56.07	0.950625	2	3	0.359011	0.5
ErbB2	1221	13-mer	FDNLpYYWDQDPPEd	NA	STAP1	18.95	N/A	169.12	N/A	61.5	0.978121	1	2	0.0589956	0.5
ErbB2	1221	13-mer	FDNLpYYWDQDPPEd	NA	SYK-NC	18.42	N/A	317.05	N/A	24.57	0.927369	1	3	0.0639627	0.5
ErbB2	1221	13-mer	FDNLpYYWDQDPPEd	NA	TNS3	10.04	N/A	122.01	N/A	74.35	0.944784	1	3	0.210566	0.5
ErbB2	1221	13-mer	FDNLpYYWDQDPPEd	NA	VAV3	5.34	N/A	88.93	N/A	87.99	0.952576	1	3	0.364075	0.368707
ErbB2	1221	13-mer	FDNLpYYWDQDPPEd	NA	YES1	2.40667	0.73	147.687	30.02	47.49	0.912025	3	3	0.479755	0.777863
ErbB2	1222	13-mer	DNLYpYWDQDPPEd	NA	BLK	10.935	N/A	188.19	N/A	38.25	0.978121	2	3	0.187404	0.589729
ErbB2	1222	13-mer	DNLYpYWDQDPPEd	NA	BLNK	14.67	N/A	186.88	N/A	29.17	0.962361	1	3	0.111655	0.5
ErbB2	1222	13-mer	DNLYpYWDQDPPEd	NA	FGR	8.34333	2.51	279.24	74.49	74.84	0.908209	3	3	0.260034	0.942906
ErbB2	1222	13-mer	DNLYpYWDQDPPEd	NA	HCK	6.88	N/A	132.03	N/A	45.32	0.952576	2	3	0.30832	0.5
ErbB2	1222	13-mer	DNLYpYWDQDPPEd	NA	LCK	7.6975	3.3	149.993	22.5	98.68	0.933156	4	5	0.280731	0.937273
ErbB2	1222	13-mer	DNLYpYWDQDPPEd	NA	LCP2	11.66	N/A	228.43	N/A	46.49	0.966289	2	3	0.170119	0.618163
ErbB2	1222	13-mer	DNLYpYWDQDPPEd	NA	LYN	4.17667	0.9	137.24	12.48	71.61	0.976144	3	3	0.408863	0.836783
ErbB2	1222	13-mer	DNLYpYWDQDPPEd	NA	NCK2	9.95	N/A	111.36	N/A	50.35	0.912025	1	3	0.213007	0.5
ErbB2	1222	13-mer	DNLYpYWDQDPPEd	NA	PIK3R1-N	10.67	N/A	180.63	N/A	71.03	0.990688	2	3	0.194051	0.57929
ErbB2	1222	13-mer	DNLYpYWDQDPPEd	NA	PIK3R1-NC	7.065	N/A	265.22	N/A	102.45	0.993012	2	5	0.301945	0.5
ErbB2	1222	13-mer	DNLYpYWDQDPPEd	NA	PIK3R2-C	9.47	N/A	51.61	N/A	39.09	0.982081	1	5	0.226376	0.314019
ErbB2	1222	13-mer	DNLYpYWDQDPPEd	NA	PIK3R2-N	3.84	0.34	114.89	8.32	91.98	0.982081	3	5	0.42215	0.5
ErbB2	1222	13-mer	DNLYpYWDQDPPEd	NA	PIK3R2-NC	7.81	3.84	224.357	23.8	32.29	0.986049	3	5	0.277054	0.6692
ErbB2	1222	13-mer	DNLYpYWDQDPPEd	NA	PIK3R3-C	8.47	N/A	215.41	N/A	81.19	0.952576	1	5	0.256093	0.274023
ErbB2	1222	13-mer	DNLYpYWDQDPPEd	NA	PIK3R3-N	9.634	1.65	155.888	15.78	71	0.942841	5	5	0.221743	0.99917
ErbB2	1222	13-mer	DNLYpYWDQDPPEd	NA	PIK3R3-NC	10.295	2.75	204.938	46.32	84.37	0.96138	4	5	0.20376	0.981763
ErbB2	1222	13-mer	DNLYpYWDQDPPEd	NA	PLCG1-C	0.78	0.54	189.507	22.56	65.96	0.913936	3	3	0.545704	0.719133
ErbB2	1222	13-mer	DNLYpYWDQDPPEd	NA	PLCG1-NC	1.2825	0.58	145.643	18.8	93.73	0.984064	4	5	0.525394	0.65503
ErbB2	1222	13-mer	DNLYpYWDQDPPEd	NA	PLCG2-NC	6.4	0.4	170.36	29.44	85.75	0.966289	3	5	0.325199	0.584189
ErbB2	1222	13-mer	DNLYpYWDQDPPEd	NA	PTK6	5.94	N/A	112.12	N/A	141.57	0.912025	1	5	0.341813	0.180303
ErbB2	1222	13-mer	DNLYpYWDQDPPEd	NA	PTPN11-N	12.81	N/A	167.67	N/A	124.36	0.97944	1	3	0.145334	0.5
ErbB2	1222	13-mer	DNLYpYWDQDPPEd	NA	PTPN11-NC	9.445	N/A	108.55	N/A	44.36	0.993344	2	2	0.227088	0.742612
ErbB2	1222	13-mer	DNLYpYWDQDPPEd	NA	PTPN6-C	9.88	N/A	127.55	N/A	62.19	0.96924	1	4	0.21492	0.419385
ErbB2	1222	13-mer	DNLYpYWDQDPPEd	NA	RASA1-N	4.288	1.43	191.442	19.14	167.59	0.976144	5	5	0.404498	0.972401
ErbB2	1222	13-mer	DNLYpYWDQDPPEd	NA	RASA1-NC	3.575	N/A	183.395	N/A	71.16	0.966289	2	5	0.432689	0.40793
ErbB2	1222	13-mer	DNLYpYWDQDPPEd	NA	SH2B	3.52	N/A	201.56	N/A	116.52	0.973182	1	1	0.434884	NA
ErbB2	1222	13-mer	DNLYpYWDQDPPEd	NA	SH2D3C	2.22	N/A	153.64	N/A	105.6	0.974827	1	5	0.487331	0.0735589
ErbB2	1222	13-mer	DNLYpYWDQDPPEd	NA	SHC1-PTB	2.9625	1.38	181.577	19.17	214.28	0.976803	4	4	0.457266	0.904482
ErbB2	1222	13-mer	DNLYpYWDQDPPEd	NA	SHC2-PTB	0.72	N/A	227.48	N/A	202.73	0.97944	1	4	0.54812	0.0921626
ErbB2	1222	13-mer	DNLYpYWDQDPPEd	NA	SHD	2.33	N/A	72.56	N/A	50.88	0.927369	1	1	0.482866	NA
ErbB2	1222	13-mer	DNLYpYWDQDPPEd	NA	SLA2	11.07	N/A	171.82	N/A	50.36	0.97121	1	3	0.184086	0.5
ErbB2	1222	13-mer	DNLYpYWDQDPPEd	NA	SOCS5	8.08	N/A	218.91	N/A	83.67	0.948676	1	3	0.268352	0.476646
ErbB2	1222	13-mer	DNLYpYWDQDPPEd	NA	SRC	1.005	N/A	160.805	N/A	36.38	0.908209	2	3	0.536625	0.5
ErbB2	1222	13-mer	DNLYpYWDQDPPEd	NA	SUPT6H	1.9	N/A	39.58	N/A	29.72	0.962361	1	4	0.500329	0.123873
ErbB2	1222	13-mer	DNLYpYWDQDPPEd	NA	TNS1	10.99	N/A	133.13	N/A	129.58	0.974169	1	4	0.186047	0.46563
ErbB2	1222	13-mer	DNLYpYWDQDPPEd	NA	TNS3	3.63	N/A	52.94	N/A	36.57	0.928332	1	3	0.430496	0.303093
ErbB2	1222	13-mer	DNLYpYWDQDPPEd	NA	YES1	1.52333	0.06	151.383	17.2	58.06	0.973511	3	3	0.515627	0.746409
ErbB2	1222	13-mer	DNLYpYWDQDPPEd	NA	ZAP70-NC	3.68	N/A	169.29	N/A	99.24	0.974169	1	5	0.428505	0.109982
ErbB2	1248	13-mer	ENPEpYLGLDVPVd	NA	PIK3R2-N	11.64	N/A	95.33	N/A	70.74	0.996004	1	3	0.170578	0.5
ErbB2	1248	13-mer	ENPEpYLGLDVPVd	NA	PIK3R2-NC	9.895	N/A	152.275	N/A	99.33	0.985056	2	3	0.214509	0.548659
ErbB2	1248	13-mer	ENPEpYLGLDVPVd	NA	PIK3R3-N	11.155	N/A	120.105	N/A	59.65	0.956484	2	3	0.182021	0.598378
ErbB2	1248	13-mer	ENPEpYLGLDVPVd	NA	PIK3R3-NC	19.32	N/A	239.02	N/A	66.1	0.994009	1	3	0.0557447	0.5
ErbB2	1248	13-mer	ENPEpYLGLDVPVd	NA	PLCG1-C	3.185	N/A	102.635	N/A	65.67	0.982081	2	3	0.448308	0.5
ErbB2	1248	13-mer	ENPEpYLGLDVPVd	NA	PLCG1-N	15.25	N/A	191.77	N/A	47.57	0.935089	1	2	0.102643	0.5
ErbB2	1248	13-mer	ENPEpYLGLDVPVd	NA	PLCG1-NC	9.96667	3.98	191.407	25.79	35.13	0.974169	3	3	0.212554	0.968403
ErbB2	1248	13-mer	ENPEpYLGLDVPVd	NA	RASA1-N	3.96	N/A	256.65	N/A	232.99	0.984064	1	3	0.4174	0.315587
ErbB2	1248	13-mer	ENPEpYLGLDVPVd	NA	RASA1-NC	9.65	N/A	136.54	N/A	78.36	0.97911	1	3	0.221294	0.5
ErbB2	1248	13-mer	ENPEpYLGLDVPVd	NA	SHC1-PTB	0.23	N/A	111.72	N/A	209.76	0.978121	1	2	0.567757	0.445604
ErbB2	1248	13-mer	ENPEpYLGLDVPVd	NA	SHC2-PTB	2.09	N/A	119.12	N/A	86.15	0.9801	1	2	0.49261	0.5
ErbB2	1248	13-mer	ENPEpYLGLDVPVd	NA	YES1	12.1	N/A	126.2	N/A	83.18	0.990025	1	3	0.160261	0.5
ErbB2	1139-18mer	18-mer	PLTCSPQPEpYVNQPDVRd	NA	BLK	8.61	N/A	37.82	N/A	23.45	0.986049	1	5	0.251782	0.279543
ErbB2	1139-18mer	18-mer	PLTCSPQPEpYVNQPDVRd	NA	CRK	7.38	N/A	90.47	N/A	77.78	0.96924	1	5	0.291266	0.232117
ErbB2	1139-18mer	18-mer	PLTCSPQPEpYVNQPDVRd	NA	GRAP2	0.562	0.09	82.988	4.13	30.21	0.956484	5	5	0.554471	0.901438
ErbB2	1139-18mer	18-mer	PLTCSPQPEpYVNQPDVRd	NA	GRB2	1.375	0.12	77.5475	4	113.83	0.948676	4	5	0.521645	0.660493
ErbB2	1139-18mer	18-mer	PLTCSPQPEpYVNQPDVRd	NA	GRB7	9.21	N/A	80.475	N/A	54.17	0.953227	2	5	0.233861	0.5
ErbB2	1139-18mer	18-mer	PLTCSPQPEpYVNQPDVRd	NA	HSH2D	2.818	0.62	189.194	17.31	94.18	0.975156	5	5	0.4631	0.950744
ErbB2	1139-18mer	18-mer	PLTCSPQPEpYVNQPDVRd	NA	PIK3R1-N	8	N/A	70.91	N/A	47.33	0.984064	1	5	0.270912	0.255711
ErbB2	1139-18mer	18-mer	PLTCSPQPEpYVNQPDVRd	NA	PIK3R1-NC	4.745	N/A	94.335	N/A	108.33	0.986049	2	5	0.386742	0.48077
ErbB2	1139-18mer	18-mer	PLTCSPQPEpYVNQPDVRd	NA	PIK3R2-NC	9.46	N/A	76.39	N/A	50.31	0.95518	1	5	0.226661	0.313613
ErbB2	1139-18mer	18-mer	PLTCSPQPEpYVNQPDVRd	NA	PIK3R3-NC	10.09	N/A	189.01	N/A	60.4	0.970225	1	5	0.209218	0.3394
ErbB2	1139-18mer	18-mer	PLTCSPQPEpYVNQPDVRd	NA	PLCG1-C	3.4	N/A	48.09	N/A	100.96	0.935089	1	5	0.439682	0.102401
ErbB2	1139-18mer	18-mer	PLTCSPQPEpYVNQPDVRd	NA	PLCG1-N	3.03	N/A	45.58	N/A	79.31	0.9801	1	4	0.454545	0.15832
ErbB2	1139-18mer	18-mer	PLTCSPQPEpYVNQPDVRd	NA	PLCG1-NC	2.56	N/A	59.84	N/A	76.8	0.9409	1	5	0.473539	0.0813402
ErbB2	1139-18mer	18-mer	PLTCSPQPEpYVNQPDVRd	NA	SH2D2A	1.70333	0.07	172.333	18.79	27.05	0.9604	3	5	0.508318	0.5
ErbB3	665	13-mer	GTFLpYWRGRRIQd	NA	INPPL1	14.42	N/A	196.75	N/A	83.76	0.970225	2	4	0.115749	0.608597
ErbB3	665	13-mer	GTFLpYWRGRRIQd	NA	PIK3R2-NC	2.58	N/A	56.65	N/A	92.44	0.904401	1	4	0.472729	0.144161
ErbB3	665	13-mer	GTFLpYWRGRRIQd	NA	PIK3R3-NC	17.37	N/A	114.43	N/A	103.99	0.954529	1	4	0.0749713	0.5
ErbB3	665	13-mer	GTFLpYWRGRRIQd	NA	PTPN11-N	19.66	N/A	217.92	N/A	37.1	0.956484	1	4	0.0529067	0.5
ErbB3	665	13-mer	GTFLpYWRGRRIQd	NA	SH2D1A	3.52	N/A	84.77	N/A	26.54	0.963015	1	1	0.434884	NA
ErbB3	665	13-mer	GTFLpYWRGRRIQd	NA	SHC1-PTB	18.23	N/A	306.98	N/A	86.93	0.938961	1	4	0.0658364	0.5
ErbB3	680	13-mer	AMRRpYLERGESId	NA	SHB	13.21	N/A	163.5	N/A	54.47	0.982081	1	1	0.137445	NA
ErbB3	789	13-mer	LVTQpYLPLGSLL	NA	FER	3.24	N/A	135.42	N/A	79.59	0.9409	1	3	0.446098	0.288456
ErbB3	789	13-mer	LVTQpYLPLGSLL	NA	MATK	5.03	N/A	67.78	N/A	75.93	0.915849	1	3	0.375817	0.35667
ErbB3	789	13-mer	LVTQpYLPLGSLL	NA	PIK3R1-C	3.17	N/A	84.425	N/A	54.55	0.992016	2	3	0.448911	0.5
ErbB3	789	13-mer	LVTQpYLPLGSLL	NA	PIK3R1-NC	4.075	N/A	142.95	N/A	135.82	0.957788	2	3	0.412862	0.5
ErbB3	789	13-mer	LVTQpYLPLGSLL	NA	PIK3R2-NC	19.14	N/A	219.18	N/A	108.43	0.956484	1	3	0.0573046	0.5
ErbB3	789	13-mer	LVTQpYLPLGSLL	NA	PIK3R3-C	5.36	N/A	141.385	N/A	100.3	0.982081	2	3	0.363323	0.5
ErbB3	789	13-mer	LVTQpYLPLGSLL	NA	PIK3R3-N	16.66	N/A	87.25	N/A	55.21	0.968256	1	3	0.083376	0.5
ErbB3	789	13-mer	LVTQpYLPLGSLL	NA	PIK3R3-NC	5.93	N/A	208.545	N/A	47.92	0.952576	2	3	0.342178	0.5
ErbB3	789	13-mer	LVTQpYLPLGSLL	NA	PLCG1-C	8.225	N/A	107.33	N/A	40.15	0.964324	2	3	0.263751	0.5
ErbB3	789	13-mer	LVTQpYLPLGSLL	NA	PLCG1-NC	3.92	N/A	97.85	N/A	27.43	0.929296	2	3	0.418981	0.5
ErbB3	789	13-mer	LVTQpYLPLGSLL	NA	PTPN11-N	2.4	N/A	174.75	N/A	21.86	0.942841	2	3	0.480026	0.5
ErbB3	789	13-mer	LVTQpYLPLGSLL	NA	PTPN11-NC	2.415	N/A	162.755	N/A	47.03	0.948676	2	2	0.479417	0.516432
ErbB3	789	13-mer	LVTQpYLPLGSLL	NA	SH2D1A	0.403333	0.06	145.95	9.12	28.14	0.9409	3	3	0.560832	0.705075
ErbB3	789	13-mer	LVTQpYLPLGSLL	NA	SH2D1B	0.5025	0.05	119.397	3.35	47.81	0.952576	4	4	0.556859	0.832474
ErbB3	789	13-mer	LVTQpYLPLGSLL	NA	SH2D2A	15.925	N/A	268.95	N/A	89.79	0.9801	2	3	0.0929706	0.777786
ErbB3	789	13-mer	LVTQpYLPLGSLL	NA	SHC1-PTB	2.93	N/A	41.68	N/A	108.5	0.988036	1	2	0.458577	0.5
ErbB3	789	13-mer	LVTQpYLPLGSLL	NA	SOCS6	11.84	N/A	180.77	N/A	41.9	0.958441	1	3	0.166029	0.5
ErbB3	789	13-mer	LVTQpYLPLGSLL	NA	ZAP70-C	7.61	N/A	84.32	N/A	34.63	0.919681	1	3	0.283611	0.458008
ErbB3	789	13-mer	LVTQpYLPLGSLL	NA	ZAP70-NC	4.41	N/A	145.865	N/A	50.62	0.927369	2	3	0.399731	0.5
ErbB3	823	13-mer	AKGMpYYLEEHGMd	NA	BCAR3	1.81	N/A	56.4	N/A	48.46	0.944784	1	2	0.503985	0.49682
ErbB3	823	13-mer	AKGMpYYLEEHGMd	NA	BLK	6.81	N/A	69.6	N/A	30.86	0.966289	1	2	0.310751	0.5
ErbB3	823	13-mer	AKGMpYYLEEHGMd	NA	BTK	8.13	N/A	94.51	N/A	52.9	0.994009	1	1	0.26676	NA
ErbB3	823	13-mer	AKGMpYYLEEHGMd	NA	CRK	4.01	N/A	112.77	N/A	82.36	0.988036	1	2	0.415425	0.5
ErbB3	823	13-mer	AKGMpYYLEEHGMd	NA	FGR	2.7	N/A	119.53	N/A	99.2	0.938961	1	2	0.467871	0.5
ErbB3	823	13-mer	AKGMpYYLEEHGMd	NA	GRB7	3.69	N/A	63.1	N/A	45.93	0.990025	1	2	0.428107	0.5
ErbB3	823	13-mer	AKGMpYYLEEHGMd	NA	HCK	2.14	N/A	59.66	N/A	51.45	0.910116	1	2	0.490579	0.5
ErbB3	823	13-mer	AKGMpYYLEEHGMd	NA	INPPL1	2.42	N/A	72.82	N/A	40.9	0.976144	1	5	0.479214	0.0780832
ErbB3	823	13-mer	AKGMpYYLEEHGMd	NA	ITK	1.76	N/A	79.66	N/A	70.18	0.984064	1	2	0.506016	0.4952
ErbB3	823	13-mer	AKGMpYYLEEHGMd	NA	LCK	2.23	N/A	129.66	N/A	87.56	0.993012	1	5	0.486925	0.0737815
ErbB3	823	13-mer	AKGMpYYLEEHGMd	NA	LYN	1.24	N/A	121.71	N/A	116.37	0.991518	1	2	0.527116	0.478343
ErbB3	823	13-mer	AKGMpYYLEEHGMd	NA	NCK1	2.28	N/A	41.15	N/A	32.51	0.988036	1	2	0.484895	0.5
ErbB3	823	13-mer	AKGMpYYLEEHGMd	NA	NCK2	0.79	N/A	42.47	N/A	40.59	0.990688	1	2	0.545301	0.463756
ErbB3	823	13-mer	AKGMpYYLEEHGMd	NA	PIK3R1-N	1.01	N/A	96.1	N/A	46.17	0.995505	1	2	0.536423	0.470887
ErbB3	823	13-mer	AKGMpYYLEEHGMd	NA	PIK3R1-NC	6.38	N/A	125.905	N/A	57.84	0.984064	2	5	0.325912	0.5
ErbB3	823	13-mer	AKGMpYYLEEHGMd	NA	PIK3R2-N	8.22	N/A	123.33	N/A	48.48	0.990688	1	5	0.263909	0.26424
ErbB3	823	13-mer	AKGMpYYLEEHGMd	NA	PIK3R2-NC	10.87	N/A	195.13	N/A	60.95	0.989362	1	5	0.189018	0.371826
ErbB3	823	13-mer	AKGMpYYLEEHGMd	NA	PIK3R3-C	4.2925	0.49	174.053	20.19	51.83	0.987373	4	5	0.404321	0.815763
ErbB3	823	13-mer	AKGMpYYLEEHGMd	NA	PIK3R3-N	4.79	N/A	125.86	N/A	102.69	0.982081	1	5	0.385009	0.142606
ErbB3	823	13-mer	AKGMpYYLEEHGMd	NA	PIK3R3-NC	2.07	N/A	174.32	N/A	112.34	0.983568	1	5	0.493422	0.0702654
ErbB3	823	13-mer	AKGMpYYLEEHGMd	NA	PLCG1-C	0.97	N/A	112.61	N/A	33.12	0.983568	1	2	0.538039	0.469591
ErbB3	823	13-mer	AKGMpYYLEEHGMd	NA	PLCG1-N	3.32	N/A	106.38	N/A	62.24	0.952576	1	1	0.442888	NA
ErbB3	823	13-mer	AKGMpYYLEEHGMd	NA	PLCG1-NC	0.63	N/A	129.96	N/A	29.01	0.986049	1	5	0.55174	0.0430652
ErbB3	823	13-mer	AKGMpYYLEEHGMd	NA	PLCG2-N	7.29	N/A	114.37	N/A	67.4	0.978121	1	1	0.294295	NA
ErbB3	823	13-mer	AKGMpYYLEEHGMd	NA	PTPN11-N	10.67	N/A	107.325	N/A	92.35	0.946729	2	2	0.194051	0.780427
ErbB3	823	13-mer	AKGMpYYLEEHGMd	NA	RASA1-N	2.495	N/A	112.27	N/A	214.5	0.931225	2	5	0.476173	0.342682
ErbB3	823	13-mer	AKGMpYYLEEHGMd	NA	RASA1-NC	2.16	N/A	185.59	N/A	73.3	0.961053	1	5	0.489767	0.0722312
ErbB3	823	13-mer	AKGMpYYLEEHGMd	NA	SH2B3	4.93	N/A	101.67	N/A	37.44	0.984064	1	2	0.379636	0.5
ErbB3	823	13-mer	AKGMpYYLEEHGMd	NA	SH2D1A	6.92	N/A	98.455	N/A	84.63	0.972196	2	2	0.306935	0.662244
ErbB3	823	13-mer	AKGMpYYLEEHGMd	NA	SH2D1B	4.13	N/A	51.22	N/A	102.18	0.987539	1	6	0.410697	0.0789473
ErbB3	823	13-mer	AKGMpYYLEEHGMd	NA	SH2D2A	1.34	N/A	137.26	N/A	124.24	0.988036	1	5	0.523064	0.0554734
ErbB3	823	13-mer	AKGMpYYLEEHGMd	NA	SH3BP2	2.21	N/A	43.53	N/A	32.11	0.915849	1	2	0.487737	0.5
ErbB3	823	13-mer	AKGMpYYLEEHGMd	NA	SHC1	5.74	N/A	55.06	N/A	71.87	0.985056	1	2	0.349162	0.5
ErbB3	823	13-mer	AKGMpYYLEEHGMd	NA	SHC1-PTB	8.94	N/A	243.64	N/A	84.39	0.988036	1	5	0.241814	0.29266
ErbB3	823	13-mer	AKGMpYYLEEHGMd	NA	SHC2-PTB	3.29	N/A	45.66	N/A	27.04	0.994009	1	5	0.444091	0.0994976
ErbB3	823	13-mer	AKGMpYYLEEHGMd	NA	SHC4	4.55	N/A	126.84	N/A	87.69	0.923521	1	2	0.394285	0.5
ErbB3	823	13-mer	AKGMpYYLEEHGMd	NA	SLA2	0.84	N/A	81.02	N/A	79.76	0.988036	1	2	0.543285	0.465377
ErbB3	823	13-mer	AKGMpYYLEEHGMd	NA	SOCS3	2.73	N/A	47.47	N/A	37.67	0.983568	1	2	0.466657	0.5
ErbB3	823	13-mer	AKGMpYYLEEHGMd	NA	SOCS6	1.68	N/A	115.98	N/A	103.47	0.986711	1	2	0.509266	0.492606
ErbB3	823	13-mer	AKGMpYYLEEHGMd	NA	SRC	0.69	N/A	95.75	N/A	95.31	0.931225	1	2	0.549327	0.460514
ErbB3	823	13-mer	AKGMpYYLEEHGMd	NA	TENC1	0.54	N/A	115.83	N/A	115.26	0.988036	1	2	0.555354	0.455652
ErbB3	823	13-mer	AKGMpYYLEEHGMd	NA	TNS1	0.4	N/A	132.725	N/A	80.09	0.988699	2	3	0.560965	0.5
ErbB3	823	13-mer	AKGMpYYLEEHGMd	NA	TNS3	0.25	N/A	158.64	N/A	157.01	0.968256	1	2	0.56696	0.446252
ErbB3	823	13-mer	AKGMpYYLEEHGMd	NA	VAV1	2.58	N/A	52.82	N/A	84.46	0.988036	1	2	0.472729	0.5
ErbB3	823	13-mer	AKGMpYYLEEHGMd	NA	VAV3	15.4	N/A	119.11	N/A	34.08	0.976144	1	2	0.100419	0.5
ErbB3	823	13-mer	AKGMpYYLEEHGMd	NA	YES1	0.85	N/A	67.38	N/A	40.66	0.9801	1	2	0.542882	0.465701
ErbB3	823	13-mer	AKGMpYYLEEHGMd	NA	ZAP70-NC	4.97	N/A	207.05	N/A	79.21	0.988036	1	5	0.378107	0.14826
ErbB3	824	13-mer	KGMYpYLEEHGMVd	NA	PIK3R1-NC	10.61	N/A	166.12	N/A	68.23	0.992016	1	3	0.19558	0.5
ErbB3	824	13-mer	KGMYpYLEEHGMVd	NA	PIK3R3-NC	19.66	N/A	185.55	N/A	86.23	0.97944	1	3	0.0529067	0.5
ErbB3	824	13-mer	KGMYpYLEEHGMVd	NA	PLCG1-C	1.955	N/A	132.81	N/A	133.22	0.983403	2	3	0.498094	0.5
ErbB3	824	13-mer	KGMYpYLEEHGMVd	NA	PLCG1-NC	2.255	N/A	119.59	N/A	74.96	0.974827	2	3	0.48591	0.5
ErbB3	824	13-mer	KGMYpYLEEHGMVd	NA	PTPN11-N	6.12	N/A	136.47	N/A	69.85	0.986049	1	3	0.335262	0.399199
ErbB3	824	13-mer	KGMYpYLEEHGMVd	NA	PTPN11-NC	19.64	N/A	124.51	N/A	63.91	0.985387	1	2	0.0530698	0.5
ErbB3	824	13-mer	KGMYpYLEEHGMVd	NA	RASA1-NC	4.315	N/A	72.27	N/A	125.48	0.980595	2	3	0.403441	0.5
ErbB3	824	13-mer	KGMYpYLEEHGMVd	NA	SHC1-PTB	2.15	N/A	48.37	N/A	74.26	0.986049	1	2	0.490173	0.5
ErbB3	824	13-mer	KGMYpYLEEHGMVd	NA	SHC2-PTB	9.66	N/A	110.31	N/A	82.36	0.979605	1	2	0.221014	0.5
ErbB3	824	13-mer	KGMYpYLEEHGMVd	NA	SOCS6	9.04	N/A	269.19	N/A	33.33	0.958441	1	3	0.238847	0.5
ErbB3	824	13-mer	KGMYpYLEEHGMVd	NA	TNS1	15.64	N/A	282.85	N/A	89.53	0.9604	1	4	0.0969505	0.5
ErbB3	868	13-mer	KQLLpYSEAKTPId	NA	PTPN11-N	3.60667	0.42	266.093	30.14	65.57	0.988699	3	3	0.431426	0.818499
ErbB3	868	13-mer	KQLLpYSEAKTPId	NA	PTPN11-NC	3.68	N/A	236.3	N/A	135.28	0.974169	2	2	0.428505	0.557437
ErbB3	868	13-mer	KQLLpYSEAKTPId	NA	SH2D1B	4.96333	1.77	71.09	20.85	114.28	0.927369	3	4	0.378362	0.668008
ErbB3	868	13-mer	KQLLpYSEAKTPId	NA	SHC4	12.95	N/A	92.89	N/A	83.85	0.978121	1	2	0.142531	0.5
ErbB3	868	13-mer	KQLLpYSEAKTPId	NA	SLA2	1.39	N/A	99.77	N/A	89.86	0.977627	1	3	0.521036	0.221456
ErbB3	868	13-mer	KQLLpYSEAKTPId	NA	SOCS6	3.07333	1.2	74.6167	10.85	34.01	0.915849	3	3	0.4528	0.800771
ErbB3	912	13-mer	GAEPpYAGLRLAEd	NA	HCK	13.4	N/A	64.07	N/A	61.04	0.935089	1	3	0.133825	0.5
ErbB3	912	13-mer	GAEPpYAGLRLAEd	NA	LCK	18.9	N/A	99.41	N/A	86.14	0.98109	1	3	0.0594483	0.5
ErbB3	912	13-mer	GAEPpYAGLRLAEd	NA	PIK3R3-C	16.01	N/A	132.5	N/A	40.18	0.988036	1	2	0.0918123	0.5
ErbB3	912	13-mer	GAEPpYAGLRLAEd	NA	PTK6	17.19	N/A	168	N/A	51.59	0.958441	1	3	0.0770253	0.5
ErbB3	912	13-mer	GAEPpYAGLRLAEd	NA	PTPN11-N	10.685	N/A	157.28	N/A	131.79	0.99102	2	3	0.19367	0.579881
ErbB3	912	13-mer	GAEPpYAGLRLAEd	NA	RASA1-N	13.71	N/A	358.08	N/A	71.6	0.9516	1	3	0.128092	0.5
ErbB3	912	13-mer	GAEPpYAGLRLAEd	NA	SH2D1A	0.88	N/A	31.76	N/A	50.46	0.954529	1	3	0.541672	0.203877
ErbB3	912	13-mer	GAEPpYAGLRLAEd	NA	SH2D2A	18.7	N/A	317.86	N/A	120.33	0.912025	1	3	0.0612918	0.5
ErbB3	912	13-mer	GAEPpYAGLRLAEd	NA	STAP1	13.58	N/A	82.21	N/A	31.27	0.974169	1	2	0.13047	0.5
ErbB3	975	13-mer	DPPRpYLVIKRESd	NA	PIK3R3-C	3.155	N/A	77.09	N/A	54.92	0.963015	2	3	0.449514	0.5
ErbB3	975	13-mer	DPPRpYLVIKRESd	NA	PIK3R3-NC	2.7	N/A	94.54	N/A	99.6	0.97911	1	3	0.467871	0.26845
ErbB3	975	13-mer	DPPRpYLVIKRESd	NA	PLCG1-C	2.82	N/A	48.33	N/A	99.83	0.983568	1	3	0.463019	0.272868
ErbB3	975	13-mer	DPPRpYLVIKRESd	NA	PLCG1-N	5.27	N/A	141.69	N/A	32.05	0.992016	1	2	0.366713	0.5
ErbB3	975	13-mer	DPPRpYLVIKRESd	NA	PLCG1-NC	6.225	N/A	194.645	N/A	63.79	0.982081	2	3	0.33147	0.5
ErbB3	975	13-mer	DPPRpYLVIKRESd	NA	SH2B3	17.24	N/A	145.62	N/A	36.51	0.940253	1	3	0.0764496	0.5
ErbB3	975	13-mer	DPPRpYLVIKRESd	NA	SH2D1B	7.16	1.85	153.222	25.67	24.79	0.966289	4	4	0.298701	0.978475
ErbB3	975	13-mer	DPPRpYLVIKRESd	NA	SH2D2A	7.74	N/A	70.55	N/A	79.54	0.97121	1	3	0.279338	0.463161
ErbB3	975	13-mer	DPPRpYLVIKRESd	NA	SYK-NC	3.47	N/A	76.155	N/A	28	0.985056	2	3	0.436882	0.5
ErbB3	1054	13-mer	PSSGpYMPMNQGNd	NA	FES	2.16	N/A	91.88	N/A	63.98	0.98109	1	3	0.489767	0.248789
ErbB3	1054	13-mer	PSSGpYMPMNQGNd	NA	HSH2D	2.96	N/A	43.59	N/A	141.75	0.984064	1	3	0.457367	0.278042
ErbB3	1054	13-mer	PSSGpYMPMNQGNd	NA	PIK3R1-C	0.07	N/A	52.06	N/A	61.39	0.990025	2	3	0.574127	0.5
ErbB3	1054	13-mer	PSSGpYMPMNQGNd	NA	PIK3R1-N	1.8	0.77	79.3467	6.91	88.51	0.982081	3	3	0.504391	0.756382
ErbB3	1054	13-mer	PSSGpYMPMNQGNd	NA	PIK3R1-NC	0.316667	0.2	67.6233	11.14	58.89	0.987373	3	3	0.564298	0.70182
ErbB3	1054	13-mer	PSSGpYMPMNQGNd	NA	PIK3R2-C	2.705	N/A	65.68	N/A	27.55	0.990025	2	3	0.467669	0.5
ErbB3	1054	13-mer	PSSGpYMPMNQGNd	NA	PIK3R2-N	3.05	N/A	97.86	N/A	70.83	0.956484	1	3	0.45374	0.281381
ErbB3	1054	13-mer	PSSGpYMPMNQGNd	NA	PIK3R2-NC	2.025	N/A	64.645	N/A	93.56	0.904401	2	3	0.49525	0.5
ErbB3	1054	13-mer	PSSGpYMPMNQGNd	NA	PIK3R3-C	0.22	N/A	56.58	N/A	147.42	0.942841	1	3	0.568156	0.181844
ErbB3	1054	13-mer	PSSGpYMPMNQGNd	NA	PIK3R3-N	1.24	N/A	84.39	N/A	64.83	0.937024	1	3	0.527116	0.216239
ErbB3	1054	13-mer	PSSGpYMPMNQGNd	NA	PIK3R3-NC	0.263333	0.12	59.9733	7.2	53.26	0.963342	3	3	0.566427	0.699814
ErbB3	1054	13-mer	PSSGpYMPMNQGNd	NA	SOCS3	10.5	N/A	128.85	N/A	64.9	0.9516	1	2	0.198408	0.5
ErbB3	1054	13-mer	PSSGpYMPMNQGNd	NA	SOCS5	1.18	N/A	81.38	N/A	66.26	0.985056	1	3	0.529546	0.214163
ErbB3	1132	13-mer	GDSApYHSQRHSL	NA	SH2D1A	17.49	N/A	246.7	N/A	28.97	0.972196	1	1	0.07363	NA
ErbB3	1159	13-mer	DVNGpYVMPDTHL	NA	BLK	12.91	N/A	137.015	N/A	66.92	0.984064	2	4	0.143327	0.545922
ErbB3	1159	13-mer	DVNGpYVMPDTHL	NA	CRK	2.52	N/A	134.79	N/A	105.88	0.933156	1	4	0.47516	0.142316
ErbB3	1159	13-mer	DVNGpYVMPDTHL	NA	FGR	9.53	N/A	309.06	N/A	110.95	0.966289	1	4	0.224673	0.404885
ErbB3	1159	13-mer	DVNGpYVMPDTHL	NA	HCK	2.57	N/A	61.64	N/A	48.63	0.985387	2	4	0.473134	0.5
ErbB3	1159	13-mer	DVNGpYVMPDTHL	NA	LCK	3.04	1.05	131.987	19.91	55.19	0.97878	3	4	0.454142	0.563373
ErbB3	1159	13-mer	DVNGpYVMPDTHL	NA	LYN	2.91	N/A	114.3	N/A	111.39	0.97944	1	4	0.459385	0.15449
ErbB3	1159	13-mer	DVNGpYVMPDTHL	NA	PIK3R1-N	2.22	0.46	132.835	12.62	66.88	0.988699	4	4	0.487331	0.884731
ErbB3	1159	13-mer	DVNGpYVMPDTHL	NA	PIK3R1-NC	1.66	N/A	146.905	N/A	51.73	0.950625	2	4	0.510078	0.486073
ErbB3	1159	13-mer	DVNGpYVMPDTHL	NA	PIK3R2-N	1.05	0.26	124.08	8.88	48.32	0.970882	3	4	0.534806	0.5
ErbB3	1159	13-mer	DVNGpYVMPDTHL	NA	PIK3R2-NC	1.8675	0.92	138.475	13.27	27.09	0.9801	4	4	0.501649	0.874721
ErbB3	1159	13-mer	DVNGpYVMPDTHL	NA	PIK3R3-C	16.95	N/A	251.945	N/A	54.65	0.987373	2	4	0.0798443	0.710486
ErbB3	1159	13-mer	DVNGpYVMPDTHL	NA	PIK3R3-N	1.11667	0.39	127.35	6.31	50.38	0.9801	3	4	0.532109	0.5
ErbB3	1159	13-mer	DVNGpYVMPDTHL	NA	PIK3R3-NC	1.1175	0.06	146.982	10.48	42.67	0.9801	4	4	0.532076	0.85216
ErbB3	1159	13-mer	DVNGpYVMPDTHL	NA	PLCG1-C	1.12	0.5	139.893	8.79	37.43	0.94608	4	4	0.531974	0.852238
ErbB3	1159	13-mer	DVNGpYVMPDTHL	NA	PLCG1-NC	0.806667	0.29	145.933	4.61	48.56	0.990025	3	4	0.544629	0.5
ErbB3	1159	13-mer	DVNGpYVMPDTHL	NA	PLCG2-NC	1.81	1.18	177.147	22.76	73.53	0.97878	3	4	0.503985	0.5
ErbB3	1159	13-mer	DVNGpYVMPDTHL	NA	PTK6	3.83333	0.67	120.493	10.9	58.13	0.976803	3	4	0.422414	0.607213
ErbB3	1159	13-mer	DVNGpYVMPDTHL	NA	PTPN11-NC	13.21	N/A	294.71	N/A	108.83	0.990688	1	3	0.137445	0.5
ErbB3	1159	13-mer	DVNGpYVMPDTHL	NA	RASA1-N	4.2175	0.73	177.645	11.49	164.46	0.992016	4	4	0.40726	0.933454
ErbB3	1159	13-mer	DVNGpYVMPDTHL	NA	RASA1-NC	4.1225	1.43	184.41	39.38	158.65	0.984064	4	4	0.410992	0.931463
ErbB3	1159	13-mer	DVNGpYVMPDTHL	NA	SH2B3	7.49	N/A	64.63	N/A	47.6	0.97878	1	4	0.28759	0.321782
ErbB3	1159	13-mer	DVNGpYVMPDTHL	NA	SH2D1A	5.64	N/A	57.85	N/A	55.55	0.993344	1	4	0.352864	0.249873
ErbB3	1159	13-mer	DVNGpYVMPDTHL	NA	SHC1	6.18	N/A	171.7	N/A	47	0.988036	1	4	0.333093	0.270401
ErbB3	1159	13-mer	DVNGpYVMPDTHL	NA	SRC	4.08	0.6	138.89	8.39	49.27	0.99102	4	4	0.412665	0.930562
ErbB3	1159	13-mer	DVNGpYVMPDTHL	NA	TNS1	6.12	N/A	59.59	N/A	62.26	0.990025	1	5	0.335262	0.186522
ErbB3	1159	13-mer	DVNGpYVMPDTHL	NA	TNS3	3.52	N/A	69.33	N/A	50	0.962361	1	4	0.434884	0.17435
ErbB3	1159	13-mer	DVNGpYVMPDTHL	NA	VAV1	8.02333	3.18	126.223	22.46	27.4	0.994009	3	4	0.270164	0.815008
ErbB3	1159	13-mer	DVNGpYVMPDTHL	NA	VAV2	0.413333	0.03	109.643	7.87	42.06	0.929296	3	4	0.560431	0.5
ErbB3	1159	13-mer	DVNGpYVMPDTHL	NA	VAV3	0.69	0.27	113.668	5.81	56.85	0.964324	4	4	0.549327	0.838583
ErbB3	1159	13-mer	DVNGpYVMPDTHL	NA	YES1	5.3	1.14	190.543	21.94	45.66	0.974169	3	4	0.365581	0.685607
ErbB3	1197	13-mer	EDEEpYEYMNRRRd	NA	GRB7	0.13	0.04	100.65	4.36	39.72	0.966289	3	3	0.571741	0.694787
ErbB3	1197	13-mer	EDEEpYEYMNRRRd	NA	PIK3R1-C	0.3	N/A	68.81	N/A	40.23	0.942841	1	3	0.564963	0.184468
ErbB3	1197	13-mer	EDEEpYEYMNRRRd	NA	PIK3R1-N	6.07	N/A	135.94	N/A	108.91	0.978121	2	3	0.337076	0.5
ErbB3	1197	13-mer	EDEEpYEYMNRRRd	NA	PIK3R1-NC	8.12	N/A	196.045	N/A	81.94	0.97944	2	3	0.267078	0.5
ErbB3	1197	13-mer	EDEEpYEYMNRRRd	NA	PIK3R2-N	0.74	N/A	73.535	N/A	49.39	0.988036	2	3	0.547315	0.5
ErbB3	1197	13-mer	EDEEpYEYMNRRRd	NA	PIK3R2-NC	0.92	N/A	93.135	N/A	162.15	0.968256	2	3	0.540058	0.5
ErbB3	1197	13-mer	EDEEpYEYMNRRRd	NA	PIK3R3-C	2.415	N/A	141.65	N/A	46.29	0.948676	2	3	0.479417	0.5
ErbB3	1197	13-mer	EDEEpYEYMNRRRd	NA	PIK3R3-N	1.32333	0.95	86.5067	4.6	32.27	0.977462	3	3	0.523739	0.739136
ErbB3	1197	13-mer	EDEEpYEYMNRRRd	NA	PIK3R3-NC	0.2	0.74	108.7	5.46	44.34	0.988699	3	3	0.568953	0.697428
ErbB3	1197	13-mer	EDEEpYEYMNRRRd	NA	PTK6	5.78667	1.44	164.91	3.68	77.56	0.990025	3	3	0.347441	0.884078
ErbB3	1197	13-mer	EDEEpYEYMNRRRd	NA	RASA1-N	2.48	N/A	65.33	N/A	174.65	0.956484	1	3	0.476781	0.260395
ErbB3	1197	13-mer	EDEEpYEYMNRRRd	NA	RASA1-NC	6.77	N/A	82.6	N/A	27.92	0.915849	1	3	0.312145	0.424785
ErbB3	1197	13-mer	EDEEpYEYMNRRRd	NA	SH2B	7.34	N/A	91.31	N/A	37.66	0.955506	1	1	0.29261	NA
ErbB3	1197	13-mer	EDEEpYEYMNRRRd	NA	SH2D2A	5.55	N/A	62.54	N/A	27.78	0.966289	1	3	0.356211	0.37689
ErbB3	1197	13-mer	EDEEpYEYMNRRRd	NA	YES1	4.995	N/A	68.335	N/A	75.18	0.93993	2	3	0.377152	0.5
ErbB3	1199	13-mer	EEYEpYMNRRRRHd	NA	SH2D2A	13.87	N/A	200.685	N/A	52.58	0.977462	2	3	0.125216	0.703053
ErbB3	1222	13-mer	EELGpYEYMDVGSd	NA	BLK	3.12	N/A	120.56	N/A	42.42	0.986049	2	3	0.450922	0.5
ErbB3	1222	13-mer	EELGpYEYMDVGSd	NA	BLNK	3.84	N/A	101.92	N/A	17.75	0.978121	1	3	0.42215	0.311033
ErbB3	1222	13-mer	EELGpYEYMDVGSd	NA	FER	14.49	N/A	124.92	N/A	49.42	0.955506	1	3	0.11459	0.5
ErbB3	1222	13-mer	EELGpYEYMDVGSd	NA	FES	11.24	N/A	150.21	N/A	118.32	0.976144	2	3	0.179973	0.601715
ErbB3	1222	13-mer	EELGpYEYMDVGSd	NA	FGR	4.52333	1.29	164.083	22.99	67.53	0.963342	3	3	0.39532	0.847536
ErbB3	1222	13-mer	EELGpYEYMDVGSd	NA	GRB7	6.28	1.3	175.75	33.98	97.86	0.988036	3	3	0.329493	0.897103
ErbB3	1222	13-mer	EELGpYEYMDVGSd	NA	HCK	3.05	1.3	115.22	14.15	26.87	0.986049	3	3	0.45374	0.799983
ErbB3	1222	13-mer	EELGpYEYMDVGSd	NA	LCK	1.37	0.49	119.777	17.18	35.01	0.990688	3	3	0.521847	0.740838
ErbB3	1222	13-mer	EELGpYEYMDVGSd	NA	LYN	2.83	0.18	152.18	8.32	104.86	0.966289	3	3	0.462615	0.792501
ErbB3	1222	13-mer	EELGpYEYMDVGSd	NA	MATK	9.25	N/A	135.44	N/A	86.12	0.987042	1	3	0.232699	0.5
ErbB3	1222	13-mer	EELGpYEYMDVGSd	NA	PIK3R1-C	0.226667	0.03	68.63	3.75	49.29	0.983072	3	3	0.56789	0.698433
ErbB3	1222	13-mer	EELGpYEYMDVGSd	NA	PIK3R1-N	0.88	0.46	111.597	7.38	37.65	0.978121	3	3	0.541672	0.72284
ErbB3	1222	13-mer	EELGpYEYMDVGSd	NA	PIK3R1-NC	0.446667	0.19	111.917	9.19	89.35	0.97878	3	3	0.559097	0.706699
ErbB3	1222	13-mer	EELGpYEYMDVGSd	NA	PIK3R2-C	2.02	N/A	71.23	N/A	60.21	0.986049	1	3	0.495453	0.243755
ErbB3	1222	13-mer	EELGpYEYMDVGSd	NA	PIK3R2-N	1.155	N/A	94.645	N/A	33.94	0.989362	2	3	0.530558	0.5
ErbB3	1222	13-mer	EELGpYEYMDVGSd	NA	PIK3R2-NC	2.66	1.47	92.0733	14.38	122.49	0.988036	3	3	0.46949	0.78666
ErbB3	1222	13-mer	EELGpYEYMDVGSd	NA	PIK3R3-C	2.52333	0.8	145.28	6.24	115.57	0.986711	3	3	0.475025	0.781927
ErbB3	1222	13-mer	EELGpYEYMDVGSd	NA	PIK3R3-N	0.673333	0.05	86.2433	1.8	31.55	0.994009	3	3	0.549998	0.715167
ErbB3	1222	13-mer	EELGpYEYMDVGSd	NA	PIK3R3-NC	0.506667	0.18	102.473	6.89	56.9	0.996004	3	3	0.556692	0.708946
ErbB3	1222	13-mer	EELGpYEYMDVGSd	NA	PLCG1-C	1.96333	0.54	140.17	2.46	117.91	0.990523	3	3	0.497756	0.76222
ErbB3	1222	13-mer	EELGpYEYMDVGSd	NA	PLCG1-NC	2.48667	0.85	152.927	10.65	39.09	0.938961	3	3	0.476511	0.780652
ErbB3	1222	13-mer	EELGpYEYMDVGSd	NA	PLCG2-NC	8.39	N/A	133.94	N/A	38.06	0.988036	1	3	0.258577	0.488949
ErbB3	1222	13-mer	EELGpYEYMDVGSd	NA	PTK6	1.69667	0.39	162.847	14.91	68.53	0.937024	3	3	0.508589	0.75267
ErbB3	1222	13-mer	EELGpYEYMDVGSd	NA	RASA1-N	1.64	0.46	182.287	33.72	78.6	0.968256	3	3	0.51089	0.750627
ErbB3	1222	13-mer	EELGpYEYMDVGSd	NA	RASA1-NC	1.595	N/A	166.81	N/A	104.09	0.970225	2	3	0.512717	0.5
ErbB3	1222	13-mer	EELGpYEYMDVGSd	NA	SH2B	13.42	N/A	326.23	N/A	87.74	0.99102	1	1	0.133449	NA
ErbB3	1222	13-mer	EELGpYEYMDVGSd	NA	SH2D2A	2.91	N/A	92.11	N/A	28.22	0.919681	1	3	0.459385	0.276192
ErbB3	1222	13-mer	EELGpYEYMDVGSd	NA	SH2D3C	1.51	N/A	140.11	N/A	110.52	0.994009	1	3	0.516168	0.225656
ErbB3	1222	13-mer	EELGpYEYMDVGSd	NA	SH3BP2	19.8	N/A	105.76	N/A	48.04	0.982081	1	2	0.0517782	0.5
ErbB3	1222	13-mer	EELGpYEYMDVGSd	NA	SHC1	6.59	N/A	129.07	N/A	48.73	0.96138	1	3	0.31846	0.417686
ErbB3	1222	13-mer	EELGpYEYMDVGSd	NA	SHC3	4.05	N/A	83.03	N/A	75.86	0.9801	1	3	0.413848	0.319011
ErbB3	1222	13-mer	EELGpYEYMDVGSd	NA	SLA2	6.03	N/A	107.3	N/A	31.74	0.954529	1	3	0.33853	0.395668
ErbB3	1222	13-mer	EELGpYEYMDVGSd	NA	SOCS3	4.78	N/A	90.77	N/A	60.23	0.968256	1	2	0.385394	0.5
ErbB3	1222	13-mer	EELGpYEYMDVGSd	NA	SOCS5	2.74	N/A	94.4	N/A	61.86	0.9025	1	3	0.466253	0.26992
ErbB3	1222	13-mer	EELGpYEYMDVGSd	NA	SRC	2.32667	1.72	128.587	12.85	47.92	0.9801	3	3	0.483001	0.775063
ErbB3	1222	13-mer	EELGpYEYMDVGSd	NA	STAP1	7.46	N/A	183.79	N/A	106.72	0.983072	1	2	0.28859	0.5
ErbB3	1222	13-mer	EELGpYEYMDVGSd	NA	TNS1	17.38	N/A	332.82	N/A	65.55	0.974169	1	4	0.0748587	0.5
ErbB3	1222	13-mer	EELGpYEYMDVGSd	NA	TNS3	9.375	N/A	217.715	N/A	39.73	0.976144	2	3	0.229091	0.528047
ErbB3	1222	13-mer	EELGpYEYMDVGSd	NA	VAV2	9.32	N/A	78.75	N/A	67.53	0.964979	1	3	0.230674	0.5
ErbB3	1222	13-mer	EELGpYEYMDVGSd	NA	VAV3	8.41333	3.64	157.77	14.92	55.81	0.957136	3	3	0.257851	0.9442
ErbB3	1222	13-mer	EELGpYEYMDVGSd	NA	YES1	1.14667	0.45	131.95	13.06	37.67	0.963669	3	3	0.530895	0.73267
ErbB3	1222	13-mer	EELGpYEYMDVGSd	NA	ZAP70-NC	1.38	N/A	137.82	N/A	110.31	0.954529	1	3	0.521442	0.221107
ErbB3	1224	13-mer	LGYEpYMDVGSDLd	NA	ABL2	8.27	N/A	169.51	N/A	56.97	0.953552	1	3	0.262333	0.484186
ErbB3	1224	13-mer	LGYEpYMDVGSDLd	NA	BCAR3	10.46	N/A	88.16	N/A	28.57	0.985056	1	2	0.199444	0.5
ErbB3	1224	13-mer	LGYEpYMDVGSDLd	NA	BLK	7.02	N/A	134.38	N/A	55.75	0.976144	2	3	0.303489	0.5
ErbB3	1224	13-mer	LGYEpYMDVGSDLd	NA	BLNK	3.63333	1.04	120.393	35.64	56.61	0.97911	3	3	0.430363	0.81937
ErbB3	1224	13-mer	LGYEpYMDVGSDLd	NA	HCK	10.86	N/A	127.84	N/A	79.84	0.990025	2	3	0.189267	0.586776
ErbB3	1224	13-mer	LGYEpYMDVGSDLd	NA	LCK	3.02	0.86	130.147	18	34.04	0.990025	3	3	0.454948	0.798968
ErbB3	1224	13-mer	LGYEpYMDVGSDLd	NA	LCP2	3.24	N/A	113.35	N/A	67.12	0.942841	1	3	0.446098	0.288456
ErbB3	1224	13-mer	LGYEpYMDVGSDLd	NA	LYN	6.85667	1.49	169.117	23.05	92.64	0.956484	3	3	0.309129	0.911355
ErbB3	1224	13-mer	LGYEpYMDVGSDLd	NA	MATK	3.295	N/A	163.345	N/A	34.21	0.937024	2	3	0.443891	0.5
ErbB3	1224	13-mer	LGYEpYMDVGSDLd	NA	NCK1	6.28	N/A	110.27	N/A	36.47	0.968256	2	3	0.329493	0.5
ErbB3	1224	13-mer	LGYEpYMDVGSDLd	NA	NCK2	4.6	0.27	138.553	12.89	52.2	0.97911	3	3	0.392346	0.849874
ErbB3	1224	13-mer	LGYEpYMDVGSDLd	NA	PIK3R1-N	3.85	N/A	114.63	N/A	110.08	0.988036	2	3	0.421753	0.5
ErbB3	1224	13-mer	LGYEpYMDVGSDLd	NA	PIK3R1-NC	8.105	N/A	219.645	N/A	84.82	0.925444	2	3	0.267555	0.5
ErbB3	1224	13-mer	LGYEpYMDVGSDLd	NA	PIK3R2-N	6.52	N/A	124.58	N/A	31.52	0.964324	1	3	0.320934	0.414929
ErbB3	1224	13-mer	LGYEpYMDVGSDLd	NA	PIK3R2-NC	3.31	2.17	147.59	9.63	42.91	0.912025	3	3	0.443289	0.808708
ErbB3	1224	13-mer	LGYEpYMDVGSDLd	NA	PIK3R3-C	6.10667	0.89	183.06	44.5	51.52	0.929296	3	3	0.335746	0.892612
ErbB3	1224	13-mer	LGYEpYMDVGSDLd	NA	PIK3R3-N	4.82	N/A	117.655	N/A	26.06	0.954529	2	3	0.383856	0.5
ErbB3	1224	13-mer	LGYEpYMDVGSDLd	NA	PIK3R3-NC	5.435	N/A	174.595	N/A	141.25	0.9801	2	3	0.360508	0.5
ErbB3	1224	13-mer	LGYEpYMDVGSDLd	NA	PLCG1-C	6.42	N/A	118.415	N/A	38.78	0.917764	2	3	0.324486	0.5
ErbB3	1224	13-mer	LGYEpYMDVGSDLd	NA	PLCG1-NC	4.22333	0.92	115.177	13.19	49.93	0.98903	3	3	0.407031	0.838247
ErbB3	1224	13-mer	LGYEpYMDVGSDLd	NA	PTK6	6.57667	2.69	214.853	33.75	130.56	0.966289	3	3	0.31893	0.904569
ErbB3	1224	13-mer	LGYEpYMDVGSDLd	NA	PTPN11-N	4.80333	1.13	202.743	19.39	72.84	0.9801	3	3	0.384496	0.856005
ErbB3	1224	13-mer	LGYEpYMDVGSDLd	NA	PTPN11-NC	10.96	N/A	289.92	N/A	134.99	0.933156	1	2	0.186786	0.5
ErbB3	1224	13-mer	LGYEpYMDVGSDLd	NA	RASA1-N	1.24333	0.19	186.007	43.08	144.22	0.968256	3	3	0.526981	0.736213
ErbB3	1224	13-mer	LGYEpYMDVGSDLd	NA	RASA1-NC	1.775	N/A	184.115	N/A	36.05	0.906304	2	3	0.505407	0.5
ErbB3	1224	13-mer	LGYEpYMDVGSDLd	NA	SH2B	5.43	N/A	224.25	N/A	106.87	0.941547	1	1	0.360696	NA
ErbB3	1224	13-mer	LGYEpYMDVGSDLd	NA	SH2D1B	1.465	0.13	132.83	3.43	63.39	0.9409	4	4	0.517994	0.86282
ErbB3	1224	13-mer	LGYEpYMDVGSDLd	NA	SH2D2A	1.69	N/A	39.41	N/A	29.91	0.96924	1	3	0.50886	0.231999
ErbB3	1224	13-mer	LGYEpYMDVGSDLd	NA	SH2D3C	1.1	N/A	131.09	N/A	106.92	0.93993	1	3	0.532784	0.211404
ErbB3	1224	13-mer	LGYEpYMDVGSDLd	NA	SHC1	10.1	N/A	116.61	N/A	45.67	0.937992	1	3	0.208949	0.5
ErbB3	1224	13-mer	LGYEpYMDVGSDLd	NA	SHC1-PTB	5.265	N/A	160.975	N/A	237.38	0.9604	2	2	0.366902	0.608788
ErbB3	1224	13-mer	LGYEpYMDVGSDLd	NA	SHC2-PTB	5.39	N/A	148.67	N/A	71.12	0.968912	1	2	0.362196	0.5
ErbB3	1224	13-mer	LGYEpYMDVGSDLd	NA	SHC4	10.765	N/A	231.225	N/A	48.98	0.95942	2	2	0.191648	0.78331
ErbB3	1224	13-mer	LGYEpYMDVGSDLd	NA	SHD	1.26	N/A	58.17	N/A	48.18	0.974169	1	1	0.526306	NA
ErbB3	1224	13-mer	LGYEpYMDVGSDLd	NA	SOCS2	1.29	N/A	110.05	N/A	86.87	0.994009	1	2	0.52509	0.479964
ErbB3	1224	13-mer	LGYEpYMDVGSDLd	NA	SOCS5	6.69	N/A	173.17	N/A	73.5	0.962361	1	3	0.314943	0.421629
ErbB3	1224	13-mer	LGYEpYMDVGSDLd	NA	SOCS6	13.71	N/A	188.475	N/A	60.69	0.974169	2	3	0.128092	0.697031
ErbB3	1224	13-mer	LGYEpYMDVGSDLd	NA	SRC	3.485	N/A	113.68	N/A	40.02	0.927369	2	3	0.436282	0.5
ErbB3	1224	13-mer	LGYEpYMDVGSDLd	NA	SYK-NC	3.41	N/A	73.82	N/A	44.54	0.978121	1	3	0.439282	0.294818
ErbB3	1224	13-mer	LGYEpYMDVGSDLd	NA	TEC	6.12	N/A	129.745	N/A	17.25	0.954529	2	3	0.335262	0.5
ErbB3	1224	13-mer	LGYEpYMDVGSDLd	NA	TNS1	6.4	N/A	50.93	N/A	68.68	0.986049	1	4	0.325199	0.278884
ErbB3	1224	13-mer	LGYEpYMDVGSDLd	NA	YES1	2.52333	0.04	112.527	3.47	67.98	0.973182	3	3	0.475025	0.781927
ErbB3	1224	13-mer	LGYEpYMDVGSDLd	NA	ZAP70-NC	4.78	N/A	98.74	N/A	143.55	0.98142	1	3	0.385394	0.347002
ErbB3	1260	13-mer	PDEDpYEYMNRQRd	NA	GRB7	0.103333	0.01	99.3967	5.81	61.58	0.9409	3	3	0.572802	0.693779
ErbB3	1260	13-mer	PDEDpYEYMNRQRd	NA	PIK3R1-C	0.466667	0.06	56.44	8.9	60.03	0.954529	3	3	0.558295	0.707449
ErbB3	1260	13-mer	PDEDpYEYMNRQRd	NA	PIK3R1-N	0.476667	0.25	77.98	7.58	38.33	0.964324	3	3	0.557894	0.707823
ErbB3	1260	13-mer	PDEDpYEYMNRQRd	NA	PIK3R1-NC	0.34	0.1	88.2567	13.58	127.19	0.986049	3	3	0.563365	0.702697
ErbB3	1260	13-mer	PDEDpYEYMNRQRd	NA	PIK3R2-N	1.025	N/A	59.485	N/A	42.68	0.982742	2	3	0.535816	0.5
ErbB3	1260	13-mer	PDEDpYEYMNRQRd	NA	PIK3R2-NC	1.375	N/A	72.42	N/A	64.12	0.966289	2	3	0.521645	0.5
ErbB3	1260	13-mer	PDEDpYEYMNRQRd	NA	PIK3R3-C	2.14	N/A	102.31	N/A	166.2	0.97121	2	3	0.490579	0.5
ErbB3	1260	13-mer	PDEDpYEYMNRQRd	NA	PIK3R3-N	0.22	N/A	77.18	N/A	50.62	0.96924	2	3	0.568156	0.5
ErbB3	1260	13-mer	PDEDpYEYMNRQRd	NA	PIK3R3-NC	0.21	N/A	76.225	N/A	28.57	0.974169	2	3	0.568555	0.5
ErbB3	1260	13-mer	PDEDpYEYMNRQRd	NA	PTK6	5.49	N/A	241.175	N/A	160.7	0.977462	2	3	0.35845	0.5
ErbB3	1260	13-mer	PDEDpYEYMNRQRd	NA	RASA1-N	7.49	N/A	311.72	N/A	48.12	0.988036	1	3	0.28759	0.453254
ErbB3	1260	13-mer	PDEDpYEYMNRQRd	NA	SHC1	9.66	N/A	141.43	N/A	45.05	0.982081	1	3	0.221014	0.5
ErbB3	1260	13-mer	PDEDpYEYMNRQRd	NA	SOCS5	4.41	N/A	96.2	N/A	51.2	0.964979	1	3	0.399731	0.332767
ErbB3	1262	13-mer	EDYEpYMNRQRDGd	NA	ABL2	6.215	N/A	73.81	N/A	88.89	0.990688	2	3	0.331831	0.5
ErbB3	1262	13-mer	EDYEpYMNRQRDGd	NA	GRAP2	10.13	N/A	95.07	N/A	49.74	0.991352	1	3	0.208145	0.5
ErbB3	1262	13-mer	EDYEpYMNRQRDGd	NA	GRB7	3.985	N/A	123.695	N/A	42.86	0.9801	2	2	0.416412	0.567323
ErbB3	1262	13-mer	EDYEpYMNRQRDGd	NA	HSH2D	2.61	N/A	162.51	N/A	20.59	0.9216	1	2	0.471514	0.5
ErbB3	1262	13-mer	EDYEpYMNRQRDGd	NA	PIK3R1-N	8.99	N/A	123.07	N/A	53.91	0.976144	1	3	0.240328	0.5
ErbB3	1262	13-mer	EDYEpYMNRQRDGd	NA	PIK3R1-NC	8.5	N/A	124.71	N/A	60.4	0.990025	1	3	0.255165	0.493316
ErbB3	1262	13-mer	EDYEpYMNRQRDGd	NA	PIK3R2-N	12.59	N/A	107.91	N/A	46.35	0.9409	1	3	0.149832	0.5
ErbB3	1262	13-mer	EDYEpYMNRQRDGd	NA	PIK3R2-NC	18.15	N/A	193.5	N/A	74.51	0.990025	2	3	0.0666405	0.85077
ErbB3	1262	13-mer	EDYEpYMNRQRDGd	NA	PIK3R3-N	1.38	N/A	54.04	N/A	26.95	0.963669	2	3	0.521442	0.5
ErbB3	1262	13-mer	EDYEpYMNRQRDGd	NA	PIK3R3-NC	4.33	N/A	97.76	N/A	142.04	0.977462	2	3	0.402855	0.5
ErbB3	1262	13-mer	EDYEpYMNRQRDGd	NA	PTK6	7.45	N/A	89.7	N/A	133.09	0.986049	1	3	0.288924	0.451669
ErbB3	1262	13-mer	EDYEpYMNRQRDGd	NA	RASA1-N	9.06	N/A	233.46	N/A	23.9	0.970225	2	3	0.238257	0.515548
ErbB3	1262	13-mer	EDYEpYMNRQRDGd	NA	RASA1-NC	10.47	N/A	135.37	N/A	112.44	0.990025	1	3	0.199185	0.5
ErbB3	1262	13-mer	EDYEpYMNRQRDGd	NA	SH2D2A	7.52	N/A	187.79	N/A	52.18	0.990025	1	3	0.286592	0.454442
ErbB3	1262	13-mer	EDYEpYMNRQRDGd	NA	SHB	9.94	N/A	165.22	N/A	76.39	0.935089	1	1	0.21328	NA
ErbB3	1262	13-mer	EDYEpYMNRQRDGd	NA	SRC	6.51	N/A	95.81	N/A	127.69	0.976144	1	3	0.321288	0.414535
ErbB3	1276	13-mer	PGGDpYAAMGACPd	NA	LCK	1.67	N/A	51.23	N/A	105.98	0.994674	1	3	0.509672	0.231291
ErbB3	1276	13-mer	PGGDpYAAMGACPd	NA	PIK3R1-C	2.29667	1	46.4967	4.3	54.75	0.926406	3	3	0.484218	0.77401
ErbB3	1276	13-mer	PGGDpYAAMGACPd	NA	PIK3R1-N	6.00333	3.75	115.887	56.26	90.91	0.990025	3	3	0.339501	0.88989
ErbB3	1276	13-mer	PGGDpYAAMGACPd	NA	PIK3R1-NC	1.72	N/A	76.315	N/A	48.61	0.966289	2	3	0.507641	0.5
ErbB3	1276	13-mer	PGGDpYAAMGACPd	NA	PIK3R2-NC	4.44	N/A	83.185	N/A	70.04	0.99268	2	3	0.398562	0.5
ErbB3	1276	13-mer	PGGDpYAAMGACPd	NA	PIK3R3-C	9.86	N/A	93.705	N/A	50.31	0.994674	2	3	0.215469	0.547273
ErbB3	1276	13-mer	PGGDpYAAMGACPd	NA	PIK3R3-N	2.46333	0.73	86.5667	12.97	78.98	0.992016	3	3	0.477457	0.77984
ErbB3	1276	13-mer	PGGDpYAAMGACPd	NA	PIK3R3-NC	3.71333	2.78	117.243	22.72	87.87	0.985056	3	3	0.427179	0.821975
ErbB3	1276	13-mer	PGGDpYAAMGACPd	NA	RASA1-N	3.525	N/A	134.195	N/A	141.04	0.972853	2	3	0.434684	0.5
ErbB3	1276	13-mer	PGGDpYAAMGACPd	NA	SH2D2A	1.59	N/A	64.44	N/A	47.18	0.994009	1	3	0.51292	0.228469
ErbB3	1276	13-mer	PGGDpYAAMGACPd	NA	SH2D3C	1.41	N/A	128.52	N/A	100.12	0.990025	1	3	0.520225	0.222154
ErbB3	1276	13-mer	PGGDpYAAMGACPd	NA	SHB	9.86	N/A	174.52	N/A	54.92	0.992016	1	1	0.215469	NA
ErbB3	1276	13-mer	PGGDpYAAMGACPd	NA	SOCS5	4.14	N/A	50.52	N/A	28.04	0.98142	1	3	0.410304	0.322441
ErbB3	1276	13-mer	PGGDpYAAMGACPd	NA	SRC	7.89	N/A	89.39	N/A	50.55	0.988699	1	3	0.274458	0.469109
ErbB3	1276	13-mer	PGGDpYAAMGACPd	NA	YES1	1.42	N/A	50.2	N/A	36.5	0.994009	1	3	0.51982	0.222504
ErbB3	1276	13-mer	PGGDpYAAMGACPd	NA	ZAP70-NC	7.17	N/A	119.63	N/A	35.39	0.9516	1	3	0.298361	0.440587
ErbB3	1289	13-mer	SEQGpYEEMRAFQd	NA	FES	4.06	N/A	163.19	N/A	35.88	0.996004	1	3	0.413453	0.319391
ErbB3	1289	13-mer	SEQGpYEEMRAFQd	NA	HCK	6.89	N/A	112.805	N/A	73.84	0.995339	2	3	0.307973	0.5
ErbB3	1289	13-mer	SEQGpYEEMRAFQd	NA	LCK	2.22667	0.27	106.99	11.13	33.04	0.910116	3	3	0.48706	0.771548
ErbB3	1289	13-mer	SEQGpYEEMRAFQd	NA	LYN	3.67	N/A	99.615	N/A	55.61	0.942841	2	3	0.428903	0.5
ErbB3	1289	13-mer	SEQGpYEEMRAFQd	NA	PIK3R1-C	0.203333	0.11	46.93	1.54	41.84	0.919681	3	3	0.568821	0.697554
ErbB3	1289	13-mer	SEQGpYEEMRAFQd	NA	PIK3R1-N	0.25	0.08	98.6533	2.65	92.41	0.98142	3	3	0.56696	0.699312
ErbB3	1289	13-mer	SEQGpYEEMRAFQd	NA	PIK3R1-NC	0.373333	0.16	101.08	2.75	32.27	0.972196	3	3	0.562032	0.703949
ErbB3	1289	13-mer	SEQGpYEEMRAFQd	NA	PIK3R2-C	0.56	N/A	68.09	N/A	69.96	0.992016	1	3	0.554552	0.193087
ErbB3	1289	13-mer	SEQGpYEEMRAFQd	NA	PIK3R2-N	0.19	N/A	75.5	N/A	58.9	0.990688	2	3	0.569352	0.5
ErbB3	1289	13-mer	SEQGpYEEMRAFQd	NA	PIK3R2-NC	0.335	N/A	91.135	N/A	183.49	0.983403	2	3	0.563565	0.5
ErbB3	1289	13-mer	SEQGpYEEMRAFQd	NA	PIK3R3-C	0.485	N/A	85.455	N/A	23.96	0.9216	2	3	0.55756	0.5
ErbB3	1289	13-mer	SEQGpYEEMRAFQd	NA	PIK3R3-N	0.296667	0.13	85.0867	4.85	60.57	0.964324	3	3	0.565097	0.701068
ErbB3	1289	13-mer	SEQGpYEEMRAFQd	NA	PIK3R3-NC	0.105	N/A	89.76	N/A	146.32	0.996004	2	3	0.572735	0.5
ErbB3	1289	13-mer	SEQGpYEEMRAFQd	NA	PLCG1-C	1.96	N/A	108.215	N/A	131.36	0.933156	2	3	0.497891	0.5
ErbB3	1289	13-mer	SEQGpYEEMRAFQd	NA	PLCG1-NC	6.14	2.22	170.73	18.06	105.94	0.983072	3	3	0.334538	0.893483
ErbB3	1289	13-mer	SEQGpYEEMRAFQd	NA	PTK6	2.11333	0.39	171.283	23.09	97.76	0.984064	3	3	0.491662	0.767547
ErbB3	1289	13-mer	SEQGpYEEMRAFQd	NA	RASA1-N	8.83333	4.45	306.117	51.93	115.74	0.96138	3	3	0.245007	0.951594
ErbB3	1289	13-mer	SEQGpYEEMRAFQd	NA	RASA1-NC	4.84	N/A	188.43	N/A	110.06	0.992016	1	3	0.383087	0.349319
ErbB3	1289	13-mer	SEQGpYEEMRAFQd	NA	SH2B3	3.33	N/A	46.66	N/A	90.72	0.9801	1	3	0.442487	0.291821
ErbB3	1289	13-mer	SEQGpYEEMRAFQd	NA	SLA2	9.73	N/A	138.28	N/A	55.34	0.996004	1	3	0.219062	0.5
ErbB3	1289	13-mer	SEQGpYEEMRAFQd	NA	SOCS3	1.22	N/A	93.17	N/A	81.83	0.927369	1	2	0.527926	0.477695
ErbB3	1289	13-mer	SEQGpYEEMRAFQd	NA	SOCS5	1.84	N/A	112.68	N/A	83.84	0.978121	1	3	0.502766	0.237322
ErbB3	1289	13-mer	SEQGpYEEMRAFQd	NA	SOCS6	4.96	N/A	41.66	N/A	94.93	0.952576	1	3	0.378489	0.353959
ErbB3	1289	13-mer	SEQGpYEEMRAFQd	NA	SRC	1.44	N/A	146.835	N/A	22.57	0.954529	2	3	0.519008	0.5
ErbB3	1289	13-mer	SEQGpYEEMRAFQd	NA	VAV3	8.40333	4.82	138.313	15.58	45.81	0.988036	3	3	0.258162	0.944016
ErbB3	1289	13-mer	SEQGpYEEMRAFQd	NA	YES1	5.90667	3.94	193.56	60.22	52.46	0.952576	3	3	0.343032	0.887315
ErbB3	1289	13-mer	SEQGpYEEMRAFQd	NA	ZAP70-NC	6.15	N/A	183.62	N/A	40.82	0.994009	1	3	0.334177	0.400377
ErbB3	1307	13-mer	PHVHpYARLKTLR	NA	ABL1	8.91	N/A	152.55	N/A	77.59	0.931225	1	1	0.242709	NA
ErbB3	1307	13-mer	PHVHpYARLKTLR	NA	ABL2	7.37	N/A	151.23	N/A	63.11	0.912025	1	3	0.291602	0.448502
ErbB3	1307	13-mer	PHVHpYARLKTLR	NA	BLK	5.65	N/A	92.78	N/A	42.25	0.904401	1	3	0.352493	0.380794
ErbB3	1307	13-mer	PHVHpYARLKTLR	NA	FER	7.56	N/A	60.97	N/A	24.32	0.933156	1	3	0.285265	0.456027
ErbB3	1307	13-mer	PHVHpYARLKTLR	NA	HCK	9.2	N/A	138.805	N/A	67.04	0.946729	2	3	0.234153	0.521104
ErbB3	1307	13-mer	PHVHpYARLKTLR	NA	LCK	1.91	0.3	136.803	9.58	21.58	0.956484	3	3	0.499922	0.760318
ErbB3	1307	13-mer	PHVHpYARLKTLR	NA	LYN	3.2	N/A	135.56	N/A	65.36	0.923521	1	3	0.447705	0.286964
ErbB3	1307	13-mer	PHVHpYARLKTLR	NA	PIK3R1-N	1.84333	0.52	132.957	5.87	56.14	0.948676	3	3	0.502631	0.757935
ErbB3	1307	13-mer	PHVHpYARLKTLR	NA	PIK3R1-NC	1.16	0.47	161.26	6.53	66.63	0.982081	3	3	0.530356	0.733159
ErbB3	1307	13-mer	PHVHpYARLKTLR	NA	PIK3R2-N	0.285	0.13	132.1	1.66	58.42	0.929296	3	3	0.565563	0.700629
ErbB3	1307	13-mer	PHVHpYARLKTLR	NA	PIK3R2-NC	0.666667	0.22	160.503	4.47	21.26	0.964324	3	3	0.550266	0.714918
ErbB3	1307	13-mer	PHVHpYARLKTLR	NA	PIK3R3-C	5.975	N/A	219.62	N/A	77.7	0.974169	2	3	0.340534	0.5
ErbB3	1307	13-mer	PHVHpYARLKTLR	NA	PIK3R3-N	1.26667	0.43	129.87	3.96	67.06	0.912025	3	3	0.526036	0.737066
ErbB3	1307	13-mer	PHVHpYARLKTLR	NA	PIK3R3-NC	0.993333	0.19	156.71	6.11	63.03	0.96924	3	3	0.537096	0.727027
ErbB3	1307	13-mer	PHVHpYARLKTLR	NA	PLCG1-C	0.395	0.44	130.82	5.37	62.58	0.9025	3	3	0.561165	0.704762
ErbB3	1307	13-mer	PHVHpYARLKTLR	NA	PLCG1-NC	0.613333	0.21	143.16	4.41	114.55	0.986049	3	3	0.55241	0.71293
ErbB3	1307	13-mer	PHVHpYARLKTLR	NA	PLCG2-NC	4.22333	2.05	172.173	30.32	26.77	0.925444	3	3	0.407031	0.838247
ErbB3	1307	13-mer	PHVHpYARLKTLR	NA	PTK6	7.75667	2.77	200.977	20.26	140.54	0.946729	3	3	0.278794	0.931377
ErbB3	1307	13-mer	PHVHpYARLKTLR	NA	PTPN11-NC	3.86	N/A	210.59	N/A	81.18	0.99102	1	2	0.421357	0.5
ErbB3	1307	13-mer	PHVHpYARLKTLR	NA	RASA1-C	6.38	N/A	121.37	N/A	49.35	0.993012	2	3	0.325912	0.5
ErbB3	1307	13-mer	PHVHpYARLKTLR	NA	RASA1-N	1.87667	0.21	216.503	5.24	95.78	0.990688	3	3	0.501277	0.759127
ErbB3	1307	13-mer	PHVHpYARLKTLR	NA	RASA1-NC	0.96	0.28	201.885	11.19	51.88	0.988533	3	3	0.538443	0.725797
ErbB3	1307	13-mer	PHVHpYARLKTLR	NA	SH2B3	2.035	N/A	35.475	N/A	45.06	0.906304	2	3	0.494844	0.5
ErbB3	1307	13-mer	PHVHpYARLKTLR	NA	SH2D1B	14.6	N/A	126.05	N/A	33.57	0.976144	1	4	0.112789	0.5
ErbB3	1307	13-mer	PHVHpYARLKTLR	NA	SH2D2A	7.66	N/A	158.4	N/A	71.8	0.913936	1	3	0.281963	0.459989
ErbB3	1307	13-mer	PHVHpYARLKTLR	NA	SOCS2	2.1	N/A	41.46	N/A	28.26	0.970225	1	2	0.492204	0.5
ErbB3	1307	13-mer	PHVHpYARLKTLR	NA	SOCS6	10.29	N/A	139.27	N/A	57.31	0.944784	1	3	0.203892	0.5
ErbB3	1307	13-mer	PHVHpYARLKTLR	NA	SRC	3.17	0.3	132.273	11.43	52.86	0.962361	3	3	0.448911	0.804026
ErbB3	1307	13-mer	PHVHpYARLKTLR	NA	VAV1	2.63	N/A	113.28	N/A	38.92	0.9604	1	3	0.470704	0.265881
ErbB3	1307	13-mer	PHVHpYARLKTLR	NA	VAV2	0.39	N/A	115.37	N/A	35.11	0.912025	2	3	0.561365	0.5
ErbB3	1307	13-mer	PHVHpYARLKTLR	NA	VAV3	0.706667	0.39	130.03	8.44	55.02	0.968256	3	3	0.548656	0.716407
ErbB3	1307	13-mer	PHVHpYARLKTLR	NA	YES1	3.67	0.38	143.613	8.15	34.41	0.966289	3	3	0.428903	0.820566
ErbB3	1307	13-mer	PHVHpYARLKTLR	NA	ZAP70-NC	8.41	N/A	94.38	N/A	50.62	0.984064	1	3	0.257955	0.489743
ErbB3	1328	13-mer	DNPDpYWHSRLFPd	NA	PIK3R2-NC	0.68	N/A	205.62	N/A	192.47	0.954529	1	3	0.549729	0.197111
ErbB3	1328	13-mer	DNPDpYWHSRLFPd	NA	PIK3R3-NC	6.38	N/A	88.84	N/A	78.34	0.962361	1	3	0.325912	0.409417
ErbB3	1328	13-mer	DNPDpYWHSRLFPd	NA	RASA1-N	8.54	N/A	184.69	N/A	39.55	0.982081	2	3	0.253931	0.5
ErbB3	1328	13-mer	DNPDpYWHSRLFPd	NA	RASA1-NC	10.63	N/A	178.37	N/A	37.21	0.992016	1	3	0.195069	0.5
ErbB3	1328	13-mer	DNPDpYWHSRLFPd	NA	SH2D2A	3.965	N/A	91.305	N/A	31.07	0.942841	2	3	0.417202	0.5
ErbB3	1328	13-mer	DNPDpYWHSRLFPd	NA	SHC1-PTB	0.14	N/A	194.99	N/A	200.99	0.978121	1	2	0.571343	0.442687
ErbB3	1328	13-mer	DNPDpYWHSRLFPd	NA	SHC2-PTB	1.26	N/A	191.97	N/A	153.77	0.912025	1	2	0.526306	0.478991
ErbB3	1328	13-mer	DNPDpYWHSRLFPd	NA	STAP1	6.91	N/A	103.18	N/A	62.79	0.972196	1	2	0.307281	0.5
ErbB3	1328	13-mer	DNPDpYWHSRLFPd	NA	YES1	6.77	N/A	41.56	N/A	55.59	0.958441	1	3	0.312145	0.424785
ErbB3	1132-18mer	18-mer	SPRPRGDSApYHSQRHSLd	NA	FGR	2.47	N/A	50.62	N/A	38.21	0.974169	1	1	0.477187	NA
ErbB3	1132-18mer	18-mer	SPRPRGDSApYHSQRHSLd	NA	LYN	2.43	N/A	54.67	N/A	90.3	0.964324	1	1	0.478809	NA
ErbB3	1132-18mer	18-mer	SPRPRGDSApYHSQRHSLd	NA	PIK3R3-NC	19.78	N/A	257.92	N/A	58.12	0.984064	1	1	0.051938	NA
ErbB3	1132-18mer	18-mer	SPRPRGDSApYHSQRHSLd	NA	PLCG1-C	1.15	N/A	68.72	N/A	68.91	0.988533	1	1	0.53076	NA
ErbB3	1132-18mer	18-mer	SPRPRGDSApYHSQRHSLd	NA	PLCG1-N	9.82	N/A	104.05	N/A	97.27	0.929296	1	1	0.21657	NA
ErbB3	1132-18mer	18-mer	SPRPRGDSApYHSQRHSLd	NA	PLCG1-NC	0.62	N/A	91.45	N/A	91.14	0.994009	1	1	0.552142	NA
ErbB3	1132-18mer	18-mer	SPRPRGDSApYHSQRHSLd	NA	RASA1-N	1.78	N/A	122.45	N/A	71.58	0.978121	1	1	0.505204	NA
ErbB3	1132-18mer	18-mer	SPRPRGDSApYHSQRHSLd	NA	RASA1-NC	1.11	N/A	133.24	N/A	144.24	0.982081	1	1	0.532379	NA
ErbB3	1132-18mer	18-mer	SPRPRGDSApYHSQRHSLd	NA	SH2B3	11.2	N/A	156.96	N/A	33.28	0.958441	1	1	0.180934	NA
ErbB3	1132-18mer	18-mer	SPRPRGDSApYHSQRHSLd	NA	SH2D2A	4.98	N/A	87.01	N/A	91.69	0.992016	1	1	0.377725	NA
ErbB3	1132-18mer	18-mer	SPRPRGDSApYHSQRHSLd	NA	SYK-C	3.06	N/A	67.15	N/A	53.78	0.988036	1	1	0.453337	NA
ErbB3	1132-18mer	18-mer	SPRPRGDSApYHSQRHSLd	NA	TNS3	5.46	N/A	78.3	N/A	21.91	0.934122	1	1	0.359572	NA
ErbB3	1132-18mer	18-mer	SPRPRGDSApYHSQRHSLd	NA	ZAP70-NC	6.3	N/A	153.88	N/A	50.27	0.97121	1	1	0.328775	NA
ErbB3	1159-18mer	18-mer	GLEEEDVNGpYVMPDTHLd	NA	ABL2	16.24	N/A	123.89	N/A	40.06	0.988036	1	4	0.0887428	0.5
ErbB3	1159-18mer	18-mer	GLEEEDVNGpYVMPDTHLd	NA	BLK	1.52	1.36	121.113	6.68	21.18	0.947702	4	4	0.515762	0.864475
ErbB3	1159-18mer	18-mer	GLEEEDVNGpYVMPDTHLd	NA	CRK	0.7	N/A	101.52	N/A	96.24	0.986049	1	4	0.548925	0.091666
ErbB3	1159-18mer	18-mer	GLEEEDVNGpYVMPDTHLd	NA	FER	11.28	N/A	130.95	N/A	41.66	0.931225	1	4	0.179016	0.477754
ErbB3	1159-18mer	18-mer	GLEEEDVNGpYVMPDTHLd	NA	FES	2.29667	1.06	162.727	25.87	89.41	0.9409	3	4	0.484218	0.52181
ErbB3	1159-18mer	18-mer	GLEEEDVNGpYVMPDTHLd	NA	FGR	3.2625	0.94	153.8	12.71	58.01	0.978121	4	4	0.445195	0.911925
ErbB3	1159-18mer	18-mer	GLEEEDVNGpYVMPDTHLd	NA	HCK	2.19	0.6	113.777	7.78	49.92	0.950625	3	4	0.488549	0.515825
ErbB3	1159-18mer	18-mer	GLEEEDVNGpYVMPDTHLd	NA	INPPL1	6.54	N/A	97.22	N/A	80.44	0.974169	1	4	0.320226	0.284316
ErbB3	1159-18mer	18-mer	GLEEEDVNGpYVMPDTHLd	NA	ITK	7.88	N/A	141.01	N/A	78.43	0.990025	1	4	0.274781	0.33743
ErbB3	1159-18mer	18-mer	GLEEEDVNGpYVMPDTHLd	NA	LCK	0.793333	0.1	114.443	5.77	40.31	0.937024	3	4	0.545166	0.5
ErbB3	1159-18mer	18-mer	GLEEEDVNGpYVMPDTHLd	NA	LYN	1.8325	0.66	124.453	10.79	49.05	0.982081	4	4	0.503071	0.873706
ErbB3	1159-18mer	18-mer	GLEEEDVNGpYVMPDTHLd	NA	NCK1	4.9475	1.01	116.13	11.29	44.52	0.994009	4	4	0.378967	0.947622
ErbB3	1159-18mer	18-mer	GLEEEDVNGpYVMPDTHLd	NA	NCK2	3.315	0.91	128.725	16.53	31.6	0.987042	4	4	0.443088	0.913194
ErbB3	1159-18mer	18-mer	GLEEEDVNGpYVMPDTHLd	NA	PIK3R1-N	0.5525	0.05	86.2125	6.13	102.42	0.988036	4	4	0.554853	0.834112
ErbB3	1159-18mer	18-mer	GLEEEDVNGpYVMPDTHLd	NA	PIK3R1-NC	0.36	0.05	111.133	3.23	110.88	0.942841	3	4	0.562565	0.5
ErbB3	1159-18mer	18-mer	GLEEEDVNGpYVMPDTHLd	NA	PIK3R2-N	0.293333	0.09	71.3767	3.59	72.53	0.919681	3	4	0.56523	0.5
ErbB3	1159-18mer	18-mer	GLEEEDVNGpYVMPDTHLd	NA	PIK3R2-NC	0.366667	0.1	107.81	1.1	180.35	0.962361	3	4	0.562299	0.5
ErbB3	1159-18mer	18-mer	GLEEEDVNGpYVMPDTHLd	NA	PIK3R3-C	3.20333	1.52	165.533	24.7	75.99	0.986049	3	4	0.447571	0.572455
ErbB3	1159-18mer	18-mer	GLEEEDVNGpYVMPDTHLd	NA	PIK3R3-N	0.313333	0.07	81.7067	5.13	80.77	0.952576	3	4	0.564431	0.5
ErbB3	1159-18mer	18-mer	GLEEEDVNGpYVMPDTHLd	NA	PIK3R3-NC	0.3	0.04	111.293	5.87	106.9	0.950625	3	4	0.564963	0.5
ErbB3	1159-18mer	18-mer	GLEEEDVNGpYVMPDTHLd	NA	PLCG1-C	0.3875	0.23	97.485	7.44	106.85	0.99102	4	4	0.561465	0.828684
ErbB3	1159-18mer	18-mer	GLEEEDVNGpYVMPDTHLd	NA	PLCG1-N	4.67	N/A	123.79	N/A	60.89	0.987042	1	3	0.389637	0.342761
ErbB3	1159-18mer	18-mer	GLEEEDVNGpYVMPDTHLd	NA	PLCG1-NC	0.17	0.08	108.728	8.15	105.54	0.996004	4	4	0.570149	0.821424
ErbB3	1159-18mer	18-mer	GLEEEDVNGpYVMPDTHLd	NA	PLCG2-N	3.64	N/A	44.85	N/A	32.57	0.944784	1	3	0.430098	0.30347
ErbB3	1159-18mer	18-mer	GLEEEDVNGpYVMPDTHLd	NA	PLCG2-NC	1.355	0.71	109.703	20.4	47.2	0.914892	4	4	0.522456	0.859483
ErbB3	1159-18mer	18-mer	GLEEEDVNGpYVMPDTHLd	NA	PTK6	1.15	0.28	108.727	1.18	50.51	0.915849	3	4	0.53076	0.5
ErbB3	1159-18mer	18-mer	GLEEEDVNGpYVMPDTHLd	NA	PTPN11-NC	16.3	N/A	463.26	N/A	106.65	0.9409	1	3	0.0879575	0.5
ErbB3	1159-18mer	18-mer	GLEEEDVNGpYVMPDTHLd	NA	PTPN6-C	3.63	N/A	88.11	N/A	66.94	0.988036	1	3	0.430496	0.303093
ErbB3	1159-18mer	18-mer	GLEEEDVNGpYVMPDTHLd	NA	RASA1-N	0.3625	0.04	171.632	15.99	36.14	0.956484	4	4	0.562466	0.827855
ErbB3	1159-18mer	18-mer	GLEEEDVNGpYVMPDTHLd	NA	RASA1-NC	0.31	0.06	167.963	15.01	122.52	0.996669	4	4	0.564564	0.82611
ErbB3	1159-18mer	18-mer	GLEEEDVNGpYVMPDTHLd	NA	SH2B3	3.89	N/A	159.26	N/A	72.52	0.988036	1	4	0.420169	0.186849
ErbB3	1159-18mer	18-mer	GLEEEDVNGpYVMPDTHLd	NA	SH2D3A	16.05	N/A	120.48	N/A	28.54	0.992016	1	4	0.0912717	0.5
ErbB3	1159-18mer	18-mer	GLEEEDVNGpYVMPDTHLd	NA	SH2D3C	18.02	N/A	368.32	N/A	77.06	0.961707	1	4	0.0679667	0.5
ErbB3	1159-18mer	18-mer	GLEEEDVNGpYVMPDTHLd	NA	SLA	5.87	N/A	57.81	N/A	27.52	0.908209	1	2	0.344377	0.5
ErbB3	1159-18mer	18-mer	GLEEEDVNGpYVMPDTHLd	NA	SLA2	4.02	N/A	166.725	N/A	46.51	0.962361	2	4	0.415031	0.5
ErbB3	1159-18mer	18-mer	GLEEEDVNGpYVMPDTHLd	NA	SOCS2	3.12	N/A	131.77	N/A	80.6	0.968912	1	3	0.450922	0.283983
ErbB3	1159-18mer	18-mer	GLEEEDVNGpYVMPDTHLd	NA	SOCS6	19.88	N/A	178.11	N/A	55.14	0.935089	1	4	0.0511436	0.5
ErbB3	1159-18mer	18-mer	GLEEEDVNGpYVMPDTHLd	NA	SRC	0.79	0.12	129.96	5.07	77.99	0.9409	4	4	0.545301	0.841803
ErbB3	1159-18mer	18-mer	GLEEEDVNGpYVMPDTHLd	NA	STAP1	12.24	N/A	189.61	N/A	58.79	0.923521	1	3	0.157222	0.5
ErbB3	1159-18mer	18-mer	GLEEEDVNGpYVMPDTHLd	NA	TEC	11.5	N/A	96.615	N/A	61.09	0.913936	2	4	0.173821	0.5
ErbB3	1159-18mer	18-mer	GLEEEDVNGpYVMPDTHLd	NA	TNS1	8.41	N/A	124.7	N/A	45.9	0.958441	1	5	0.257955	0.271667
ErbB3	1159-18mer	18-mer	GLEEEDVNGpYVMPDTHLd	NA	TNS3	10.18	N/A	80.25	N/A	103.45	0.944784	1	4	0.206809	0.43185
ErbB3	1159-18mer	18-mer	GLEEEDVNGpYVMPDTHLd	NA	TXK	9.43333	4.85	112.787	37.78	27.9	0.957462	3	4	0.227421	0.869987
ErbB3	1159-18mer	18-mer	GLEEEDVNGpYVMPDTHLd	NA	VAV1	2.58	0.91	79.1467	12.24	80	0.982081	3	4	0.472729	0.537688
ErbB3	1159-18mer	18-mer	GLEEEDVNGpYVMPDTHLd	NA	VAV2	0.335	0.02	63.43	4.4	20.44	0.931225	4	4	0.563565	0.826942
ErbB3	1159-18mer	18-mer	GLEEEDVNGpYVMPDTHLd	NA	VAV3	0.3075	0.13	86.6175	5.89	25.36	0.968256	4	4	0.564664	0.826027
ErbB3	1159-18mer	18-mer	GLEEEDVNGpYVMPDTHLd	NA	YES1	0.6025	0.07	121.86	3.32	70.14	0.931225	4	4	0.552845	0.835743
ErbB3	665-18mer	18-mer	FMMLGGTFLpYWRGRRID	NA	PIK3R1-NC	2.24	N/A	54.49	N/A	111.74	0.95942	1	2	0.486519	0.5
ErbB3	665-18mer	18-mer	FMMLGGTFLpYWRGRRID	NA	PIK3R2-NC	1.31	N/A	26.41	N/A	94.11	0.978121	1	2	0.52428	0.480612
ErbB3	665-18mer	18-mer	FMMLGGTFLpYWRGRRID	NA	PIK3R3-C	4.4	N/A	33.53	N/A	30.06	0.906304	1	2	0.400121	0.5
ErbB3	665-18mer	18-mer	FMMLGGTFLpYWRGRRID	NA	PIK3R3-N	7.31	N/A	75.39	N/A	88.54	0.9801	1	2	0.29362	0.5
ErbB3	665-18mer	18-mer	FMMLGGTFLpYWRGRRID	NA	PLCG1-NC	2.02	N/A	39.63	N/A	30.52	0.978121	1	2	0.495453	0.5
ErbB3	665-18mer	18-mer	FMMLGGTFLpYWRGRRID	NA	RASA1-N	1.05	N/A	41.72	N/A	134.5	0.966781	1	2	0.534806	0.472184
ErbB3	665-18mer	18-mer	FMMLGGTFLpYWRGRRID	NA	SH2D2A	2.74	N/A	40.02	N/A	128.67	0.929296	1	2	0.466253	0.5
ErbB3	665-18mer	18-mer	FMMLGGTFLpYWRGRRID	NA	SHC2-PTB	1.85	N/A	40.69	N/A	28.18	0.956484	1	2	0.50236	0.498117
ErbB4	664	13-mer	TFAVpYVRRKSIKd	NA	INPPL1	7.69	N/A	165.89	N/A	52.62	0.949163	1	1	0.280977	NA
ErbB4	664	13-mer	TFAVpYVRRKSIKd	NA	PTPN11-N	15.11	N/A	181.55	N/A	55	0.94965	1	1	0.104758	NA
ErbB4	664	13-mer	TFAVpYVRRKSIKd	NA	PTPN11-NC	15.06	N/A	141.68	N/A	98.05	0.96138	1	1	0.105522	NA
ErbB4	664	13-mer	TFAVpYVRRKSIKd	NA	SH2D1B	15.005	N/A	120.9	N/A	74.17	0.9409	2	2	0.106369	0.899154
ErbB4	664	13-mer	TFAVpYVRRKSIKd	NA	SHC4	9.63	N/A	62.95	N/A	31.12	0.93993	1	1	0.221855	NA
ErbB4	733	13-mer	FGTVpYKGIWVPEd	NA	MATK	1.8	N/A	109.84	N/A	84.14	0.966944	1	3	0.504391	0.235899
ErbB4	733	13-mer	FGTVpYKGIWVPEd	NA	PIK3R2-NC	4.88	N/A	128.53	N/A	106.13	0.969568	1	3	0.381552	0.350865
ErbB4	733	13-mer	FGTVpYKGIWVPEd	NA	PIK3R3-C	6.25	N/A	107.86	N/A	124.27	0.950625	1	3	0.330571	0.404305
ErbB4	733	13-mer	FGTVpYKGIWVPEd	NA	PTK6	4.19	N/A	196.06	N/A	37.83	0.976144	1	3	0.40834	0.324349
ErbB4	733	13-mer	FGTVpYKGIWVPEd	NA	PTPN11-N	1.57667	0.41	175.5	11.84	27.98	0.935089	3	3	0.513462	0.74834
ErbB4	733	13-mer	FGTVpYKGIWVPEd	NA	PTPN11-NC	2.675	N/A	209.785	N/A	34.77	0.978121	2	2	0.468883	0.52486
ErbB4	733	13-mer	FGTVpYKGIWVPEd	NA	RASA1-C	0.14	N/A	35.95	N/A	39.83	0.958441	1	3	0.571343	0.179233
ErbB4	733	13-mer	FGTVpYKGIWVPEd	NA	RASA1-N	5.57	N/A	164.47	N/A	159.81	0.910116	1	3	0.355466	0.37767
ErbB4	733	13-mer	FGTVpYKGIWVPEd	NA	SH2B2	7.86	N/A	62.47	N/A	24.65	0.962361	1	1	0.27543	NA
ErbB4	733	13-mer	FGTVpYKGIWVPEd	NA	SH2D1A	3.57333	0.78	120.563	12.16	71.57	0.966289	3	3	0.432755	0.817408
ErbB4	733	13-mer	FGTVpYKGIWVPEd	NA	SH2D1B	0.125	0.04	106.177	4.16	38.58	0.93993	4	4	0.57194	0.819908
ErbB4	733	13-mer	FGTVpYKGIWVPEd	NA	SHC1	1.845	N/A	149.275	N/A	87.75	0.97121	2	3	0.502563	0.5
ErbB4	733	13-mer	FGTVpYKGIWVPEd	NA	SHC3	3.57	N/A	129.045	N/A	56.38	0.966289	2	3	0.432888	0.5
ErbB4	733	13-mer	FGTVpYKGIWVPEd	NA	SHD	2.12	N/A	55.72	N/A	39.81	0.96138	1	1	0.491391	NA
ErbB4	733	13-mer	FGTVpYKGIWVPEd	NA	SOCS5	13.36	N/A	166.63	N/A	45.63	0.97911	1	3	0.13458	0.5
ErbB4	733	13-mer	FGTVpYKGIWVPEd	NA	SYK-NC	10.04	N/A	78.74	N/A	65.84	0.9604	1	3	0.210566	0.5
ErbB4	807	13-mer	CLLEpYVHEHKDNd	NA	FES	11.085	N/A	189.735	N/A	26.34	0.9604	2	3	0.18372	0.595628
ErbB4	807	13-mer	CLLEpYVHEHKDNd	NA	LYN	16.52	N/A	249.545	N/A	74.42	0.993012	2	3	0.0851313	0.798272
ErbB4	807	13-mer	CLLEpYVHEHKDNd	NA	PIK3R1-N	5.36	N/A	88.54	N/A	34.69	0.905352	1	3	0.363323	0.369485
ErbB4	807	13-mer	CLLEpYVHEHKDNd	NA	PIK3R1-NC	2.61	N/A	119.62	N/A	70.58	0.970225	1	3	0.471514	0.265148
ErbB4	807	13-mer	CLLEpYVHEHKDNd	NA	PIK3R2-N	8.45	N/A	84.385	N/A	73.2	0.931225	2	3	0.256712	0.5
ErbB4	807	13-mer	CLLEpYVHEHKDNd	NA	PIK3R3-C	3.615	N/A	132.37	N/A	54.1	0.982081	2	3	0.431094	0.5
ErbB4	807	13-mer	CLLEpYVHEHKDNd	NA	PIK3R3-N	5.43333	0.38	107.16	4.63	35.41	0.942841	3	3	0.360571	0.874303
ErbB4	807	13-mer	CLLEpYVHEHKDNd	NA	PIK3R3-NC	3.81	0.84	141.81	5.71	138.22	0.958441	3	3	0.423339	0.825103
ErbB4	807	13-mer	CLLEpYVHEHKDNd	NA	PLCG1-C	8.03	N/A	170.09	N/A	59.99	0.962361	1	3	0.269951	0.474662
ErbB4	807	13-mer	CLLEpYVHEHKDNd	NA	PLCG1-NC	4.615	N/A	74.93	N/A	55.06	0.968256	2	3	0.391765	0.5
ErbB4	807	13-mer	CLLEpYVHEHKDNd	NA	RASA1-N	10.755	N/A	122.52	N/A	47.49	0.976144	2	3	0.1919	0.58264
ErbB4	807	13-mer	CLLEpYVHEHKDNd	NA	SH2D2A	5.49	N/A	144.95	N/A	62.77	0.976144	1	3	0.35845	0.37455
ErbB4	807	13-mer	CLLEpYVHEHKDNd	NA	SHC4	19.71	N/A	413.19	N/A	83.93	0.95942	1	2	0.052501	0.5
ErbB4	807	13-mer	CLLEpYVHEHKDNd	NA	SOCS6	8.27	N/A	110.69	N/A	78.97	0.988036	1	3	0.262333	0.484186
ErbB4	807	13-mer	CLLEpYVHEHKDNd	NA	TNS1	4.53	1.36	119.607	19.09	21.58	0.957788	3	4	0.395061	0.644979
ErbB4	807	13-mer	CLLEpYVHEHKDNd	NA	TNS3	9.38	N/A	128.87	N/A	48.07	0.987373	2	3	0.228948	0.528246
ErbB4	833	13-mer	KGMMpYLEERRLVd	NA	PLCG1-C	4.73	N/A	106.5	N/A	64.97	0.982081	1	2	0.387321	0.5
ErbB4	833	13-mer	KGMMpYLEERRLVd	NA	PLCG1-NC	10.04	N/A	156.25	N/A	30.61	0.98076	1	2	0.210566	0.5
ErbB4	833	13-mer	KGMMpYLEERRLVd	NA	SYK-NC	15.4	N/A	137.08	N/A	91.32	0.933156	1	2	0.100419	0.5
ErbB4	875	13-mer	DEKEpYNADGGKMd	NA	RASA1-N	2.31	N/A	196.17	N/A	185.84	0.931225	1	2	0.483677	0.5
ErbB4	875	13-mer	DEKEpYNADGGKMd	NA	SH2B	15.52	N/A	340.56	N/A	82.81	0.990688	1	1	0.0986713	NA
ErbB4	875	13-mer	DEKEpYNADGGKMd	NA	SH2D2A	6.01	N/A	77.29	N/A	98.42	0.994674	1	2	0.339258	0.5
ErbB4	875	13-mer	DEKEpYNADGGKMd	NA	SHB	10.34	N/A	232.65	N/A	78.73	0.917764	1	1	0.202576	NA
ErbB4	875	13-mer	DEKEpYNADGGKMd	NA	SLA2	4.55	N/A	79.4	N/A	39.86	0.962361	1	2	0.394285	0.5
ErbB4	875	13-mer	DEKEpYNADGGKMd	NA	YES1	2.8	N/A	58.31	N/A	59.66	0.906304	1	2	0.463827	0.5
ErbB4	906	13-mer	DVWSpYGVTIWELd	NA	ABL2	12.08	N/A	130.81	N/A	28.95	0.990025	1	6	0.160699	0.355851
ErbB4	906	13-mer	DVWSpYGVTIWELd	NA	BCAR3	7.58	N/A	132.65	N/A	77.93	0.964324	1	3	0.284603	0.456819
ErbB4	906	13-mer	DVWSpYGVTIWELd	NA	BLK	13.33	N/A	129.87	N/A	53.39	0.965634	1	4	0.135149	0.5
ErbB4	906	13-mer	DVWSpYGVTIWELd	NA	CRK	4.38	N/A	101.36	N/A	73.94	0.927369	1	4	0.400901	0.203882
ErbB4	906	13-mer	DVWSpYGVTIWELd	NA	FGR	8.665	N/A	75.795	N/A	83.03	0.970225	2	4	0.250102	0.5
ErbB4	906	13-mer	DVWSpYGVTIWELd	NA	GRB10	1.3	N/A	53.46	N/A	51.46	0.970882	1	5	0.524685	0.0547225
ErbB4	906	13-mer	DVWSpYGVTIWELd	NA	GRB7	0.87	N/A	61.74	N/A	48.48	0.947702	1	4	0.542075	0.0959323
ErbB4	906	13-mer	DVWSpYGVTIWELd	NA	HCK	11.17	N/A	123.79	N/A	34.82	0.954529	2	4	0.181658	0.5
ErbB4	906	13-mer	DVWSpYGVTIWELd	NA	INPPL1	5.70667	0.46	160.22	7.36	94.38	0.972196	3	6	0.350394	0.5
ErbB4	906	13-mer	DVWSpYGVTIWELd	NA	LCK	10.11	4.83	147.71	27.31	42.62	0.946729	3	6	0.208681	0.692339
ErbB4	906	13-mer	DVWSpYGVTIWELd	NA	LCP2	6.1	N/A	88.12	N/A	50.18	0.91298	1	4	0.335987	0.267333
ErbB4	906	13-mer	DVWSpYGVTIWELd	NA	LYN	4.34	N/A	90.605	N/A	66.26	0.970882	2	4	0.402464	0.5
ErbB4	906	13-mer	DVWSpYGVTIWELd	NA	PIK3R1-NC	5.795	N/A	154.655	N/A	120.04	0.946729	2	6	0.347134	0.412395
ErbB4	906	13-mer	DVWSpYGVTIWELd	NA	PIK3R2-C	7.87	N/A	97.62	N/A	71.48	0.962361	1	6	0.275105	0.190299
ErbB4	906	13-mer	DVWSpYGVTIWELd	NA	PIK3R2-N	8.08	3.22	114.577	19.54	58.94	0.957136	3	6	0.268352	0.563444
ErbB4	906	13-mer	DVWSpYGVTIWELd	NA	PIK3R2-NC	7.29667	1.62	114.203	11.33	69.71	0.9604	3	6	0.29407	0.511609
ErbB4	906	13-mer	DVWSpYGVTIWELd	NA	PIK3R3-C	1.842	1.17	147.142	35.58	65.71	0.965306	5	6	0.502685	0.811228
ErbB4	906	13-mer	DVWSpYGVTIWELd	NA	PIK3R3-N	7.7075	1.41	101.275	6.25	95.73	0.948676	4	6	0.280403	0.862834
ErbB4	906	13-mer	DVWSpYGVTIWELd	NA	PIK3R3-NC	8.45333	3.3	212.39	68.11	89.96	0.927369	3	6	0.256609	0.5879
ErbB4	906	13-mer	DVWSpYGVTIWELd	NA	PLCG1-N	7.835	N/A	114.495	N/A	28.56	0.985387	2	3	0.276241	0.5
ErbB4	906	13-mer	DVWSpYGVTIWELd	NA	PLCG1-NC	3.312	1.1	91.298	13.6	56.39	0.990025	5	6	0.443209	0.876136
ErbB4	906	13-mer	DVWSpYGVTIWELd	NA	PLCG2-NC	9.495	N/A	186.445	N/A	79.1	0.906304	2	6	0.225665	0.5
ErbB4	906	13-mer	DVWSpYGVTIWELd	NA	PTK6	13.25	N/A	136.9	N/A	135.46	0.931225	1	6	0.136676	0.405652
ErbB4	906	13-mer	DVWSpYGVTIWELd	NA	PTPN11-N	7.88	N/A	184.44	N/A	128.89	0.985056	2	4	0.274781	0.5
ErbB4	906	13-mer	DVWSpYGVTIWELd	NA	PTPN11-NC	3.155	N/A	120.09	N/A	39.38	0.978121	2	3	0.449514	0.5
ErbB4	906	13-mer	DVWSpYGVTIWELd	NA	RASA1-C	11.07	N/A	106.13	N/A	39.57	0.964324	1	4	0.184086	0.468973
ErbB4	906	13-mer	DVWSpYGVTIWELd	NA	RASA1-N	5.78	1.83	194.712	25.71	125.69	0.977462	5	6	0.347686	0.950958
ErbB4	906	13-mer	DVWSpYGVTIWELd	NA	RASA1-NC	11.2	5.41	228.577	23.64	101.28	0.972196	3	6	0.180934	0.755404
ErbB4	906	13-mer	DVWSpYGVTIWELd	NA	SH2D1A	6.97	N/A	78.545	N/A	83.32	0.982742	2	4	0.305209	0.5
ErbB4	906	13-mer	DVWSpYGVTIWELd	NA	SH2D1B	2.36667	0.29	82.4433	4.11	26.17	0.983072	3	7	0.481378	0.375531
ErbB4	906	13-mer	DVWSpYGVTIWELd	NA	SH2D2A	6.0875	2.89	248.923	24.01	53.49	0.9604	4	6	0.336441	0.780548
ErbB4	906	13-mer	DVWSpYGVTIWELd	NA	SHB	7.65	N/A	117.74	N/A	59	0.993012	2	4	0.282292	0.5
ErbB4	906	13-mer	DVWSpYGVTIWELd	NA	SHC1	0.99	N/A	100.83	N/A	91.58	0.923521	1	4	0.537231	0.0990044
ErbB4	906	13-mer	DVWSpYGVTIWELd	NA	SHC1-PTB	6.378	1.8	219.224	23.17	63.39	0.96138	5	5	0.325984	0.990423
ErbB4	906	13-mer	DVWSpYGVTIWELd	NA	SHC2-PTB	3.75	N/A	221.7	N/A	129.13	0.910116	1	5	0.425721	0.11192
ErbB4	906	13-mer	DVWSpYGVTIWELd	NA	SHC3	0.54	N/A	48.02	N/A	45.35	0.952576	1	4	0.555354	0.0877436
ErbB4	906	13-mer	DVWSpYGVTIWELd	NA	SHC4	7.68	N/A	158.78	N/A	90.64	0.91107	1	3	0.281306	0.460782
ErbB4	906	13-mer	DVWSpYGVTIWELd	NA	SLA2	2.14	N/A	115.15	N/A	98.48	0.934444	1	4	0.490579	0.130875
ErbB4	906	13-mer	DVWSpYGVTIWELd	NA	SOCS1	19.21	N/A	187.83	N/A	37.69	0.9676	1	3	0.0566931	0.5
ErbB4	906	13-mer	DVWSpYGVTIWELd	NA	SOCS3	5.09	N/A	103.71	N/A	68	0.970225	1	3	0.373532	0.358995
ErbB4	906	13-mer	DVWSpYGVTIWELd	NA	SOCS6	3.35	N/A	147.825	N/A	23.16	0.986049	2	4	0.441685	0.5
ErbB4	906	13-mer	DVWSpYGVTIWELd	NA	SRC	3.05	N/A	105.85	N/A	64.54	0.950625	2	4	0.45374	0.5
ErbB4	906	13-mer	DVWSpYGVTIWELd	NA	STAP1	12.165	N/A	159.885	N/A	35.47	0.992016	2	3	0.158844	0.637834
ErbB4	906	13-mer	DVWSpYGVTIWELd	NA	SYK-NC	0.59	N/A	34.89	N/A	32.45	0.912025	1	6	0.553347	0.0207216
ErbB4	906	13-mer	DVWSpYGVTIWELd	NA	TNS1	2.86	1.18	100.7	27.94	62.78	0.925444	3	5	0.461403	0.5
ErbB4	906	13-mer	DVWSpYGVTIWELd	NA	TNS3	0.8	N/A	92.01	N/A	84.65	0.986049	1	4	0.544898	0.0941633
ErbB4	906	13-mer	DVWSpYGVTIWELd	NA	TNS4	15.495	N/A	156.54	N/A	60.04	0.906304	2	4	0.0990333	0.652535
ErbB4	906	13-mer	DVWSpYGVTIWELd	NA	TXK	2.53	N/A	56.72	N/A	68.17	0.938961	2	4	0.474755	0.5
ErbB4	906	13-mer	DVWSpYGVTIWELd	NA	YES1	4.825	N/A	81.785	N/A	86.17	0.998001	2	4	0.383663	0.5
ErbB4	906	13-mer	DVWSpYGVTIWELd	NA	ZAP70-NC	1.88	N/A	128.39	N/A	119.28	0.984064	1	6	0.501141	0.0364096
ErbB4	1056	13-mer	PPPApYTPMSGNQd	NA	PIK3R1-C	0.16	0.03	50.69	3.18	42.35	0.994009	4	4	0.570547	0.821088
ErbB4	1056	13-mer	PPPApYTPMSGNQd	NA	PIK3R1-N	2.565	0.31	96.99	9.9	75.58	0.973182	4	4	0.473337	0.894139
ErbB4	1056	13-mer	PPPApYTPMSGNQd	NA	PIK3R1-NC	0.2075	0.03	76.0425	4.17	76.63	0.919681	4	4	0.568654	0.822684
ErbB4	1056	13-mer	PPPApYTPMSGNQd	NA	PIK3R2-C	2.545	N/A	94.855	N/A	55.4	0.912025	2	4	0.474147	0.5
ErbB4	1056	13-mer	PPPApYTPMSGNQd	NA	PIK3R2-N	2.9625	1.26	92.295	20.09	118.44	0.996004	4	4	0.457266	0.904482
ErbB4	1056	13-mer	PPPApYTPMSGNQd	NA	PIK3R2-NC	1.65333	0.38	102.523	11.82	57.4	0.996004	3	4	0.510349	0.5
ErbB4	1056	13-mer	PPPApYTPMSGNQd	NA	PIK3R3-C	0.203333	0.01	76.7233	3.71	57.27	0.968256	3	4	0.568821	0.5
ErbB4	1056	13-mer	PPPApYTPMSGNQd	NA	PIK3R3-N	0.656667	0.24	73.99	15.42	94.24	0.978121	3	4	0.550668	0.5
ErbB4	1056	13-mer	PPPApYTPMSGNQd	NA	PIK3R3-NC	0.2325	0.06	90.655	11.68	38.16	0.933156	4	4	0.567658	0.823522
ErbB4	1056	13-mer	PPPApYTPMSGNQd	NA	PLCG1-N	4.87	N/A	48.84	N/A	89.69	0.974169	1	3	0.381936	0.350478
ErbB4	1056	13-mer	PPPApYTPMSGNQd	NA	PLCG1-NC	3.58	N/A	63.78	N/A	36.17	0.990025	1	4	0.432489	0.176355
ErbB4	1056	13-mer	PPPApYTPMSGNQd	NA	SOCS3	1.99	N/A	52.35	N/A	46.2	0.970882	1	3	0.496672	0.242679
ErbB4	1056	13-mer	PPPApYTPMSGNQd	NA	SRC	9.44	N/A	125.56	N/A	98.36	0.912025	1	4	0.227231	0.401165
ErbB4	1056	13-mer	PPPApYTPMSGNQd	NA	YES1	5.31	N/A	68.79	N/A	64.1	0.970225	1	4	0.365205	0.237552
ErbB4	1128	13-mer	STQRpYSADPTVFd	NA	SH2D2A	3.85	N/A	51.53	N/A	68.93	0.976144	1	2	0.421753	0.5
ErbB4	1150	13-mer	DEEGpYMTPMRDK	NA	ABL1	8.75	N/A	120.43	N/A	65.69	0.970225	1	1	0.24752	NA
ErbB4	1150	13-mer	DEEGpYMTPMRDK	NA	ABL2	10.4	N/A	161.93	N/A	28.36	0.950625	2	3	0.201005	0.568634
ErbB4	1150	13-mer	DEEGpYMTPMRDK	NA	LCK	8.21	N/A	96.165	N/A	91.25	0.948676	2	3	0.264225	0.5
ErbB4	1150	13-mer	DEEGpYMTPMRDK	NA	PIK3R1-C	18.55	N/A	198.49	N/A	29.83	0.962361	1	3	0.0627094	0.5
ErbB4	1150	13-mer	DEEGpYMTPMRDK	NA	PIK3R1-N	4.28	N/A	119.82	N/A	77.91	0.959747	1	3	0.404811	0.327788
ErbB4	1150	13-mer	DEEGpYMTPMRDK	NA	PIK3R1-NC	5.41	N/A	140.675	N/A	153.04	0.96924	2	3	0.361445	0.5
ErbB4	1150	13-mer	DEEGpYMTPMRDK	NA	PIK3R2-N	4.44	N/A	78.19	N/A	43.85	0.9676	2	3	0.398562	0.5
ErbB4	1150	13-mer	DEEGpYMTPMRDK	NA	PIK3R2-NC	3.87	N/A	93.325	N/A	132.03	0.974827	2	3	0.420961	0.5
ErbB4	1150	13-mer	DEEGpYMTPMRDK	NA	PIK3R3-C	1.64	0.33	153.617	18.25	89.35	0.978121	3	3	0.51089	0.750627
ErbB4	1150	13-mer	DEEGpYMTPMRDK	NA	PIK3R3-N	2.63	0.56	84.2667	19.86	53.74	0.982081	3	3	0.470704	0.785624
ErbB4	1150	13-mer	DEEGpYMTPMRDK	NA	PIK3R3-NC	2.57667	0.47	158.337	15.2	112.65	0.982081	3	3	0.472864	0.783778
ErbB4	1150	13-mer	DEEGpYMTPMRDK	NA	PLCG1-C	4.66	N/A	159.455	N/A	86.98	0.984725	2	3	0.390023	0.5
ErbB4	1150	13-mer	DEEGpYMTPMRDK	NA	PLCG1-NC	6.96	4.83	154.96	47.51	67.27	0.958441	3	3	0.305554	0.913793
ErbB4	1150	13-mer	DEEGpYMTPMRDK	NA	PTK6	3.42	N/A	56.29	N/A	26.28	0.985387	1	3	0.438882	0.295194
ErbB4	1150	13-mer	DEEGpYMTPMRDK	NA	RASA1-C	5.27	N/A	99.03	N/A	74.22	0.993012	1	3	0.366713	0.365984
ErbB4	1150	13-mer	DEEGpYMTPMRDK	NA	RASA1-N	1.16667	0.35	170.84	3.26	112.77	0.9801	3	3	0.530086	0.733404
ErbB4	1150	13-mer	DEEGpYMTPMRDK	NA	RASA1-NC	0.75	0.14	157.82	5.16	124.59	0.982081	3	3	0.546912	0.718018
ErbB4	1150	13-mer	DEEGpYMTPMRDK	NA	SH2B3	9.58	N/A	134.38	N/A	74.53	0.982081	1	3	0.223261	0.5
ErbB4	1150	13-mer	DEEGpYMTPMRDK	NA	SHC2-PTB	5.97	N/A	76.17	N/A	36.43	0.976144	1	2	0.340717	0.5
ErbB4	1150	13-mer	DEEGpYMTPMRDK	NA	SRC	9.34	N/A	123.9	N/A	69.78	0.96138	1	3	0.230097	0.5
ErbB4	1150	13-mer	DEEGpYMTPMRDK	NA	TXK	0.92	N/A	18.73	N/A	16.3	0.94965	1	3	0.540058	0.205239
ErbB4	1150	13-mer	DEEGpYMTPMRDK	NA	VAV1	3.4	N/A	109.71	N/A	31.22	0.946729	1	3	0.439682	0.294443
ErbB4	1150	13-mer	DEEGpYMTPMRDK	NA	VAV2	2.93	N/A	87.82	N/A	39.88	0.9801	2	3	0.458577	0.5
ErbB4	1150	13-mer	DEEGpYMTPMRDK	NA	VAV3	6.41667	4.11	146.623	37.43	100.08	0.983072	3	3	0.324605	0.900577
ErbB4	1150	13-mer	DEEGpYMTPMRDK	NA	YES1	4.56	N/A	176.25	N/A	88.21	0.9604	2	3	0.393896	0.5
ErbB4	1150	13-mer	DEEGpYMTPMRDK	NA	ZAP70-NC	10.93	N/A	153.04	N/A	96.52	0.946729	1	3	0.187528	0.5
ErbB4	1162	13-mer	PKQEpYLNPVEENd	NA	HSH2D	6.055	N/A	280.885	N/A	57.11	0.97878	2	3	0.337621	0.5
ErbB4	1162	13-mer	PKQEpYLNPVEENd	NA	NCK1	12.26	N/A	80.48	N/A	53.95	0.988036	1	3	0.156792	0.5
ErbB4	1162	13-mer	PKQEpYLNPVEENd	NA	NCK2	8.29	N/A	118.595	N/A	53.51	0.954529	2	3	0.261705	0.5
ErbB4	1162	13-mer	PKQEpYLNPVEENd	NA	PIK3R1-NC	19.72	N/A	264.92	N/A	81.3	0.962361	1	3	0.0524202	0.5
ErbB4	1162	13-mer	PKQEpYLNPVEENd	NA	PIK3R3-NC	6.11	N/A	100.04	N/A	91.51	0.957462	1	3	0.335625	0.398807
ErbB4	1162	13-mer	PKQEpYLNPVEENd	NA	PLCG1-C	7.01	N/A	85.88	N/A	52.58	0.919681	2	3	0.303833	0.5
ErbB4	1162	13-mer	PKQEpYLNPVEENd	NA	PLCG1-NC	5.30667	1.3	76.6367	15.79	90.94	0.919681	3	3	0.36533	0.870711
ErbB4	1162	13-mer	PKQEpYLNPVEENd	NA	RASA1-N	2.90333	1.42	154.097	34.81	88.62	0.958441	3	3	0.459654	0.795005
ErbB4	1162	13-mer	PKQEpYLNPVEENd	NA	RASA1-NC	5.21	N/A	152.12	N/A	137.36	0.946729	2	3	0.36898	0.5
ErbB4	1162	13-mer	PKQEpYLNPVEENd	NA	SH2D3C	1.4	N/A	98.13	N/A	79.99	0.958441	1	3	0.520631	0.221805
ErbB4	1162	13-mer	PKQEpYLNPVEENd	NA	SLA2	6.82	N/A	58.16	N/A	81.16	0.931225	1	3	0.310403	0.426758
ErbB4	1162	13-mer	PKQEpYLNPVEENd	NA	VAV2	2.32	N/A	32.07	N/A	27.43	0.966944	1	3	0.483271	0.254575
ErbB4	1188	13-mer	DNPEpYHNASNGPd	NA	GRB7	11.27	N/A	101.21	N/A	78.85	0.935089	1	3	0.179254	0.5
ErbB4	1188	13-mer	DNPEpYHNASNGPd	NA	HSH2D	3.04667	1.16	184.203	1.14	96.12	0.935089	3	3	0.453874	0.79987
ErbB4	1188	13-mer	DNPEpYHNASNGPd	NA	LCK	1.93	N/A	46.28	N/A	86.21	0.963015	1	3	0.49911	0.240533
ErbB4	1188	13-mer	DNPEpYHNASNGPd	NA	NCK2	10.78	N/A	160	N/A	77.78	0.937992	1	3	0.19127	0.5
ErbB4	1188	13-mer	DNPEpYHNASNGPd	NA	PIK3R2-NC	0.71	N/A	245.98	N/A	161.11	0.9516	1	3	0.548522	0.198121
ErbB4	1188	13-mer	DNPEpYHNASNGPd	NA	PTK6	9.415	N/A	299.46	N/A	94.1	0.947702	2	3	0.227945	0.529634
ErbB4	1188	13-mer	DNPEpYHNASNGPd	NA	RASA1-N	15.06	N/A	386.81	N/A	61.3	0.96138	1	3	0.105522	0.5
ErbB4	1188	13-mer	DNPEpYHNASNGPd	NA	SH2D2A	7.2	N/A	209.775	N/A	78.54	0.982081	2	3	0.297341	0.5
ErbB4	1188	13-mer	DNPEpYHNASNGPd	NA	SH3BP2	6.09	N/A	70.32	N/A	41.11	0.974169	1	2	0.33635	0.5
ErbB4	1188	13-mer	DNPEpYHNASNGPd	NA	SHB	1.28	N/A	43.21	N/A	34.2	0.9025	1	1	0.525496	NA
ErbB4	1188	13-mer	DNPEpYHNASNGPd	NA	SHC1-PTB	0.2	N/A	254.27	N/A	251.98	0.948676	1	2	0.568953	0.444631
ErbB4	1188	13-mer	DNPEpYHNASNGPd	NA	SHC2-PTB	1.25	N/A	218.78	N/A	179.02	0.954529	1	2	0.526711	0.478667
ErbB4	1188	13-mer	DNPEpYHNASNGPd	NA	SRC	11.83	N/A	130.83	N/A	41.3	0.9516	1	3	0.166254	0.5
ErbB4	1188	13-mer	DNPEpYHNASNGPd	NA	TEC	3.13	N/A	66.68	N/A	49.05	0.992016	1	3	0.450519	0.284355
ErbB4	1188	13-mer	DNPEpYHNASNGPd	NA	YES1	2.96	N/A	58.06	N/A	57.95	0.990025	1	3	0.457367	0.278042
ErbB4	1202	13-mer	AEDEpYVNEPLYLd	NA	FGR	10.23	N/A	183.99	N/A	90.1	0.995006	1	3	0.205479	0.5
ErbB4	1202	13-mer	AEDEpYVNEPLYLd	NA	GRB7	2.05667	0.51	99.14	21.08	68.79	0.986049	3	3	0.493964	0.765538
ErbB4	1202	13-mer	AEDEpYVNEPLYLd	NA	HCK	3.99	N/A	69.71	N/A	41.96	0.978121	1	3	0.416215	0.316728
ErbB4	1202	13-mer	AEDEpYVNEPLYLd	NA	HSH2D	10.25	N/A	169.18	N/A	117.67	0.988036	1	3	0.204949	0.5
ErbB4	1202	13-mer	AEDEpYVNEPLYLd	NA	ITK	4.57	N/A	112.74	N/A	72.38	0.978121	1	3	0.393509	0.338912
ErbB4	1202	13-mer	AEDEpYVNEPLYLd	NA	LCK	5.405	N/A	135.75	N/A	63.12	0.954529	2	3	0.361633	0.5
ErbB4	1202	13-mer	AEDEpYVNEPLYLd	NA	LYN	13.97	N/A	160.65	N/A	52.5	0.986049	1	3	0.123447	0.5
ErbB4	1202	13-mer	AEDEpYVNEPLYLd	NA	PIK3R1-N	1.34667	0.18	73.68	7.37	65.33	0.975156	3	3	0.522793	0.739987
ErbB4	1202	13-mer	AEDEpYVNEPLYLd	NA	PIK3R1-NC	1.53667	0.57	115.213	9.56	53.65	0.992016	3	3	0.515085	0.746892
ErbB4	1202	13-mer	AEDEpYVNEPLYLd	NA	PIK3R2-N	0.79	N/A	65.58	N/A	68.68	0.948676	1	3	0.545301	0.200823
ErbB4	1202	13-mer	AEDEpYVNEPLYLd	NA	PIK3R2-NC	4.97333	3.3	114.29	16.25	44.47	0.968256	3	3	0.377979	0.861048
ErbB4	1202	13-mer	AEDEpYVNEPLYLd	NA	PIK3R3-C	5.02	N/A	161.15	N/A	67.38	0.974169	2	3	0.376198	0.5
ErbB4	1202	13-mer	AEDEpYVNEPLYLd	NA	PIK3R3-N	1.86333	0.86	83.6467	17.48	92.44	0.964324	3	3	0.501818	0.758651
ErbB4	1202	13-mer	AEDEpYVNEPLYLd	NA	PIK3R3-NC	2.85667	1.3	145.017	36.17	108.29	0.9801	3	3	0.461538	0.793413
ErbB4	1202	13-mer	AEDEpYVNEPLYLd	NA	PLCG1-C	1.54667	0.96	122.317	11.48	23.07	0.917764	3	3	0.51468	0.747254
ErbB4	1202	13-mer	AEDEpYVNEPLYLd	NA	PLCG1-NC	1.69333	0.82	133.107	12.71	107.81	0.9216	3	3	0.508724	0.75255
ErbB4	1202	13-mer	AEDEpYVNEPLYLd	NA	PLCG2-NC	7.76	N/A	147.58	N/A	85.45	0.910116	1	3	0.278685	0.463953
ErbB4	1202	13-mer	AEDEpYVNEPLYLd	NA	PTK6	1.18667	0.33	139.953	25.27	30.92	0.923521	3	3	0.529276	0.734137
ErbB4	1202	13-mer	AEDEpYVNEPLYLd	NA	PTPN11-NC	2.62	N/A	67.56	N/A	117.01	0.9409	1	2	0.471109	0.5
ErbB4	1202	13-mer	AEDEpYVNEPLYLd	NA	RASA1-N	1.46333	0.21	225.297	45.96	112.29	0.964324	3	3	0.518062	0.744233
ErbB4	1202	13-mer	AEDEpYVNEPLYLd	NA	RASA1-NC	3.185	N/A	247.89	N/A	88.08	0.97121	2	3	0.448308	0.5
ErbB4	1202	13-mer	AEDEpYVNEPLYLd	NA	SH2B	2.15	N/A	98.52	N/A	70.45	0.992016	1	1	0.490173	NA
ErbB4	1202	13-mer	AEDEpYVNEPLYLd	NA	SH2D2A	2.39	N/A	148.195	N/A	60.84	0.986049	2	3	0.480431	0.5
ErbB4	1202	13-mer	AEDEpYVNEPLYLd	NA	SH2D3C	4.945	N/A	172.705	N/A	57.05	0.975156	2	3	0.379063	0.5
ErbB4	1202	13-mer	AEDEpYVNEPLYLd	NA	SH3BP2	0.63	N/A	70.345	N/A	21.16	0.955832	2	2	0.55174	0.5
ErbB4	1202	13-mer	AEDEpYVNEPLYLd	NA	SHC1	7.045	N/A	104.465	N/A	37.83	0.970882	2	3	0.302631	0.5
ErbB4	1202	13-mer	AEDEpYVNEPLYLd	NA	SLA2	3.64	N/A	74.085	N/A	45.68	0.98456	2	3	0.430098	0.5
ErbB4	1202	13-mer	AEDEpYVNEPLYLd	NA	SOCS5	12.65	N/A	236.38	N/A	66.46	0.933156	1	3	0.148594	0.5
ErbB4	1202	13-mer	AEDEpYVNEPLYLd	NA	SRC	3.17	N/A	155.67	N/A	62.6	0.952576	2	3	0.448911	0.5
ErbB4	1202	13-mer	AEDEpYVNEPLYLd	NA	STAP1	4.76	N/A	123	N/A	87.74	0.965306	1	2	0.386164	0.5
ErbB4	1202	13-mer	AEDEpYVNEPLYLd	NA	TXK	1.76	N/A	57.77	N/A	52.68	0.98142	1	3	0.506016	0.234479
ErbB4	1202	13-mer	AEDEpYVNEPLYLd	NA	VAV3	15.5	N/A	102.47	N/A	75.31	0.966289	1	3	0.0989608	0.5
ErbB4	1202	13-mer	AEDEpYVNEPLYLd	NA	YES1	1.61	0.28	138.88	14.53	35.02	0.9801	3	3	0.512108	0.749544
ErbB4	1202	13-mer	AEDEpYVNEPLYLd	NA	ZAP70-NC	2.9	N/A	103.6	N/A	66.09	0.973182	1	3	0.459788	0.275822
ErbB4	1208	13-mer	NEPLpYLNTFANTd	NA	GRAP2	1.625	N/A	141.17	N/A	80.54	0.966289	2	2	0.511499	0.5
ErbB4	1208	13-mer	NEPLpYLNTFANTd	NA	GRB2	1.46	N/A	153.12	N/A	68.61	0.968256	1	2	0.518197	0.485475
ErbB4	1208	13-mer	NEPLpYLNTFANTd	NA	GRB7	8.96	N/A	173.84	N/A	45.47	0.98076	2	2	0.241219	0.72737
ErbB4	1208	13-mer	NEPLpYLNTFANTd	NA	HSH2D	1.065	N/A	167.845	N/A	108.09	0.972196	2	2	0.534199	0.5
ErbB4	1208	13-mer	NEPLpYLNTFANTd	NA	LCK	8.28	N/A	133.6	N/A	77.29	0.97911	1	2	0.262019	0.5
ErbB4	1208	13-mer	NEPLpYLNTFANTd	NA	PIK3R1-N	5.2	N/A	134.01	N/A	110.85	0.986049	1	2	0.369359	0.5
ErbB4	1208	13-mer	NEPLpYLNTFANTd	NA	PIK3R1-NC	7.14	N/A	215.19	N/A	37.89	0.917764	1	2	0.299383	0.5
ErbB4	1208	13-mer	NEPLpYLNTFANTd	NA	PIK3R2-NC	11.245	N/A	221.79	N/A	64.08	0.935089	2	2	0.179853	0.79774
ErbB4	1208	13-mer	NEPLpYLNTFANTd	NA	PIK3R3-C	17.86	N/A	138.9	N/A	38.8	0.95518	1	2	0.0696324	0.5
ErbB4	1208	13-mer	NEPLpYLNTFANTd	NA	PIK3R3-NC	7.87	N/A	276	N/A	110.02	0.968912	1	2	0.275105	0.5
ErbB4	1208	13-mer	NEPLpYLNTFANTd	NA	PLCG1-C	5.11	N/A	147.985	N/A	117.76	0.923521	2	2	0.372772	0.60377
ErbB4	1208	13-mer	NEPLpYLNTFANTd	NA	PLCG1-NC	6.4	N/A	214.16	N/A	96.47	0.95942	1	2	0.325199	0.5
ErbB4	1208	13-mer	NEPLpYLNTFANTd	NA	PTK6	10.56	N/A	81.13	N/A	83.22	0.961707	1	2	0.196862	0.5
ErbB4	1208	13-mer	NEPLpYLNTFANTd	NA	RASA1-N	1.65	N/A	154.815	N/A	124.51	0.975156	2	2	0.510484	0.5
ErbB4	1208	13-mer	NEPLpYLNTFANTd	NA	SH2D2A	7.27	N/A	218.37	N/A	66.54	0.986049	1	2	0.29497	0.5
ErbB4	1208	13-mer	NEPLpYLNTFANTd	NA	SH2D3C	8.56	N/A	170.92	N/A	36.63	0.906304	1	3	0.253316	0.495698
ErbB4	1208	13-mer	NEPLpYLNTFANTd	NA	SHC1	5.98	N/A	129.84	N/A	54.01	0.990025	1	2	0.340352	0.5
ErbB4	1208	13-mer	NEPLpYLNTFANTd	NA	SHC2-PTB	6.42	N/A	71.83	N/A	94.15	0.978121	1	1	0.324486	NA
ErbB4	1208	13-mer	NEPLpYLNTFANTd	NA	SOCS5	15.65	N/A	146.28	N/A	35.63	0.956484	1	1	0.0968083	NA
ErbB4	1208	13-mer	NEPLpYLNTFANTd	NA	SRC	18.4	N/A	178.38	N/A	37.92	0.963015	1	2	0.0641576	0.5
ErbB4	1208	13-mer	NEPLpYLNTFANTd	NA	VAV2	15.38	N/A	160.49	N/A	54.39	0.931225	1	2	0.100713	0.5
ErbB4	1208	13-mer	NEPLpYLNTFANTd	NA	YES1	4.82	N/A	70.34	N/A	69.16	0.929296	1	2	0.383856	0.5
ErbB4	1242	13-mer	DNPDpYWNHSLPPd	NA	ABL2	10.835	N/A	66.555	N/A	32.29	0.917764	2	4	0.189892	0.5
ErbB4	1242	13-mer	DNPDpYWNHSLPPd	NA	FGR	6.68	N/A	116.8	N/A	91.35	0.956484	1	2	0.315294	0.5
ErbB4	1242	13-mer	DNPDpYWNHSLPPd	NA	GRB7	7.18	N/A	117.84	N/A	107.35	0.913936	1	2	0.298021	0.5
ErbB4	1242	13-mer	DNPDpYWNHSLPPd	NA	HCK	6.03	N/A	76.77	N/A	46.98	0.976144	1	2	0.33853	0.5
ErbB4	1242	13-mer	DNPDpYWNHSLPPd	NA	HSH2D	7.37	N/A	141.405	N/A	177.05	0.952576	2	2	0.291602	0.676711
ErbB4	1242	13-mer	DNPDpYWNHSLPPd	NA	LCK	4.4625	0.94	94.17	5.47	31.18	0.986049	4	4	0.397686	0.938433
ErbB4	1242	13-mer	DNPDpYWNHSLPPd	NA	LYN	4.59	N/A	86.66	N/A	56.15	0.938961	1	2	0.392733	0.5
ErbB4	1242	13-mer	DNPDpYWNHSLPPd	NA	PIK3R1-N	2.35	N/A	57.04	N/A	40.68	0.97121	1	2	0.482054	0.5
ErbB4	1242	13-mer	DNPDpYWNHSLPPd	NA	PIK3R1-NC	12.92	N/A	259.7	N/A	124.2	0.957462	1	4	0.143128	0.5
ErbB4	1242	13-mer	DNPDpYWNHSLPPd	NA	PIK3R2-N	10.095	N/A	121.395	N/A	74.15	0.948676	2	4	0.209084	0.5
ErbB4	1242	13-mer	DNPDpYWNHSLPPd	NA	PIK3R2-NC	0.78	N/A	140.6	N/A	72.41	0.933156	1	4	0.545704	0.0936611
ErbB4	1242	13-mer	DNPDpYWNHSLPPd	NA	PIK3R3-C	8.28667	3.31	216.603	44.22	143.91	0.992016	3	4	0.26181	0.825992
ErbB4	1242	13-mer	DNPDpYWNHSLPPd	NA	PIK3R3-N	5.7	N/A	146.33	N/A	36.23	0.974169	1	4	0.350641	0.252132
ErbB4	1242	13-mer	DNPDpYWNHSLPPd	NA	PIK3R3-NC	9.325	N/A	184.685	N/A	120.17	0.992016	2	4	0.230529	0.5
ErbB4	1242	13-mer	DNPDpYWNHSLPPd	NA	PLCG1-C	1.22	N/A	56.73	N/A	54.73	0.982081	2	2	0.527926	0.5
ErbB4	1242	13-mer	DNPDpYWNHSLPPd	NA	PLCG1-NC	1.88	N/A	83.28	N/A	119.73	0.982081	2	4	0.501141	0.498423
ErbB4	1242	13-mer	DNPDpYWNHSLPPd	NA	PTK6	2.7575	0.47	132.817	11.79	36.08	0.97121	4	4	0.465545	0.899215
ErbB4	1242	13-mer	DNPDpYWNHSLPPd	NA	RASA1-N	5.03	1.33	187.982	29.31	49.59	0.94965	4	4	0.375817	0.949096
ErbB4	1242	13-mer	DNPDpYWNHSLPPd	NA	RASA1-NC	5.79	N/A	217.12	N/A	81.22	0.97121	1	4	0.347318	0.255531
ErbB4	1242	13-mer	DNPDpYWNHSLPPd	NA	SH2D3C	4.51	N/A	64.6	N/A	35.3	0.985056	1	3	0.395838	0.336605
ErbB4	1242	13-mer	DNPDpYWNHSLPPd	NA	SH3BP2	14.27	N/A	97.97	N/A	34.08	0.990523	1	2	0.118268	0.5
ErbB4	1242	13-mer	DNPDpYWNHSLPPd	NA	SHC1-PTB	0.39	0.15	213.78	2.82	33.91	0.978121	3	4	0.561365	0.5
ErbB4	1242	13-mer	DNPDpYWNHSLPPd	NA	SHC2-PTB	6.32	N/A	130.965	N/A	32.52	0.950625	2	4	0.328058	0.5
ErbB4	1242	13-mer	DNPDpYWNHSLPPd	NA	SLA2	3.88	N/A	61.03	N/A	42.21	0.958441	1	2	0.420565	0.5
ErbB4	1242	13-mer	DNPDpYWNHSLPPd	NA	SRC	1.92	N/A	92.13	N/A	42.06	0.996004	1	2	0.499516	0.5
ErbB4	1242	13-mer	DNPDpYWNHSLPPd	NA	STAP1	1.88	N/A	98.39	N/A	86.75	0.992016	1	2	0.501141	0.499089
ErbB4	1242	13-mer	DNPDpYWNHSLPPd	NA	YES1	1.58	N/A	80.115	N/A	25.85	0.966289	2	2	0.513326	0.5
ErbB4	1242	13-mer	DNPDpYWNHSLPPd	NA	ZAP70-NC	6.29	N/A	88.37	N/A	98.43	0.927369	1	4	0.329134	0.274635
ErbB4	1258	13-mer	QHPDpYLQEYSTKd	NA	PIK3R3-N	14.51	N/A	162.83	N/A	49.07	0.968256	1	1	0.114261	NA
ErbB4	1258	13-mer	QHPDpYLQEYSTKd	NA	PLCG1-C	4.35	N/A	158.81	N/A	106.94	0.967272	1	1	0.402073	NA
ErbB4	1258	13-mer	QHPDpYLQEYSTKd	NA	PLCG1-NC	2.61	N/A	154.62	N/A	70.1	0.9409	1	1	0.471514	NA
ErbB4	1258	13-mer	QHPDpYLQEYSTKd	NA	SOCS6	11.98	N/A	172.47	N/A	103.54	0.904401	1	1	0.162902	NA
ErbB4	1258	13-mer	QHPDpYLQEYSTKd	NA	VAV1	14.32	N/A	67.12	N/A	58.1	0.976144	1	1	0.117423	NA
ErbB4	1262	13-mer	YLQEpYSTKYFYK	NA	LYN	3.44	N/A	148.22	N/A	69.08	0.988036	1	3	0.438082	0.295944
ErbB4	1262	13-mer	YLQEpYSTKYFYK	NA	MATK	4.395	N/A	131.37	N/A	48.24	0.990025	2	3	0.400316	0.5
ErbB4	1262	13-mer	YLQEpYSTKYFYK	NA	NCK1	4.75	N/A	32.4	N/A	16.86	0.9801	1	3	0.38655	0.345845
ErbB4	1262	13-mer	YLQEpYSTKYFYK	NA	PIK3R2-NC	7.77	N/A	118.97	N/A	54.99	0.990025	1	3	0.278358	0.46435
ErbB4	1262	13-mer	YLQEpYSTKYFYK	NA	PTPN11-N	11.93	N/A	214.27	N/A	110.53	0.994009	1	3	0.164014	0.5
ErbB4	1262	13-mer	YLQEpYSTKYFYK	NA	SH2D2A	12.5167	3.05	237.55	49.07	31.94	0.976144	3	3	0.151356	0.990917
ErbB4	1262	13-mer	YLQEpYSTKYFYK	NA	SHC2-PTB	2.32	N/A	47.79	N/A	30.46	0.913936	1	2	0.483271	0.5
ErbB4	1262	13-mer	YLQEpYSTKYFYK	NA	SHC4	12.7	N/A	169.63	N/A	25.99	0.988036	1	2	0.147569	0.5
ErbB4	1284	13-mer	ENPEpYLSEFSLKd	NA	PIK3R2-NC	2.09	N/A	228.62	N/A	61.89	0.98903	1	3	0.49261	0.246268
ErbB4	1284	13-mer	ENPEpYLSEFSLKd	NA	PIK3R3-NC	6.13	N/A	64.44	N/A	67.09	0.954529	1	3	0.3349	0.399592
ErbB4	1284	13-mer	ENPEpYLSEFSLKd	NA	PLCG1-C	3.67667	1.14	98.7667	9.52	114.98	0.927369	3	3	0.428638	0.820783
ErbB4	1284	13-mer	ENPEpYLSEFSLKd	NA	PLCG1-NC	2.28	N/A	97.765	N/A	102.22	0.954529	2	3	0.484895	0.5
ErbB4	1284	13-mer	ENPEpYLSEFSLKd	NA	RASA1-N	2.58	N/A	165.77	N/A	210.98	0.952576	1	3	0.472729	0.264049
ErbB4	1284	13-mer	ENPEpYLSEFSLKd	NA	SHC1-PTB	0.26	N/A	216.7	N/A	242.84	0.925444	1	2	0.56656	0.446576
ErbB4	1284	13-mer	ENPEpYLSEFSLKd	NA	SHC2-PTB	4.11	N/A	191.61	N/A	106.82	0.964324	1	2	0.411484	0.5
ErbB4	1056-18mer	18-mer	EIGHSPPPApYTPMSGNQd	NA	PIK3R1-C	0.34	N/A	40.04	N/A	69.34	0.925444	1	2	0.563365	0.449169
ErbB4	1056-18mer	18-mer	EIGHSPPPApYTPMSGNQd	NA	PIK3R1-N	1.13	N/A	65.67	N/A	33.22	0.962361	2	2	0.53157	0.5
ErbB4	1056-18mer	18-mer	EIGHSPPPApYTPMSGNQd	NA	PIK3R1-NC	0.125	N/A	61.46	N/A	39.59	0.996004	2	2	0.57194	0.5
ErbB4	1056-18mer	18-mer	EIGHSPPPApYTPMSGNQd	NA	PIK3R2-C	2.24	N/A	60.6	N/A	40.99	0.910116	1	2	0.486519	0.5
ErbB4	1056-18mer	18-mer	EIGHSPPPApYTPMSGNQd	NA	PIK3R2-N	1.5	N/A	65.605	N/A	51.29	0.963669	2	2	0.516574	0.5
ErbB4	1056-18mer	18-mer	EIGHSPPPApYTPMSGNQd	NA	PIK3R2-NC	0.88	N/A	86.83	N/A	38.86	0.953552	2	2	0.541672	0.5
ErbB4	1056-18mer	18-mer	EIGHSPPPApYTPMSGNQd	NA	PIK3R3-C	0.21	N/A	54.67	N/A	54.19	0.984064	1	2	0.568555	0.444956
ErbB4	1056-18mer	18-mer	EIGHSPPPApYTPMSGNQd	NA	PIK3R3-N	0.72	N/A	61.065	N/A	36.93	0.998001	2	2	0.54812	0.5
ErbB4	1056-18mer	18-mer	EIGHSPPPApYTPMSGNQd	NA	PIK3R3-NC	0.17	N/A	88.495	N/A	84.15	0.988036	2	2	0.570149	0.5
ErbB4	1056-18mer	18-mer	EIGHSPPPApYTPMSGNQd	NA	SRC	9.47	N/A	85.985	N/A	57.59	0.992016	2	2	0.226376	0.743394
ErbB4	1150-18mer	18-mer	PRGELDEEGpYMTPMRDKd	NA	ABL1	5.14	N/A	122.37	N/A	82.28	0.984064	1	1	0.371633	NA
ErbB4	1150-18mer	18-mer	PRGELDEEGpYMTPMRDKd	NA	ABL2	8.25	1.78	163.255	20.12	32.17	0.972196	3	3	0.262963	0.941154
ErbB4	1150-18mer	18-mer	PRGELDEEGpYMTPMRDKd	NA	BLK	6.755	N/A	115.62	N/A	19.97	0.933156	2	3	0.312669	0.5
ErbB4	1150-18mer	18-mer	PRGELDEEGpYMTPMRDKd	NA	HCK	19.57	N/A	126.04	N/A	38.3	0.950625	1	3	0.0536444	0.5
ErbB4	1150-18mer	18-mer	PRGELDEEGpYMTPMRDKd	NA	LCK	11.14	N/A	169.95	N/A	67.66	0.9801	1	2	0.182384	0.5
ErbB4	1150-18mer	18-mer	PRGELDEEGpYMTPMRDKd	NA	LYN	4.01	N/A	91.9	N/A	27.41	0.9801	1	3	0.415425	0.317488
ErbB4	1150-18mer	18-mer	PRGELDEEGpYMTPMRDKd	NA	PIK3R1-N	4.855	N/A	83.355	N/A	86.86	0.9409	2	3	0.382511	0.5
ErbB4	1150-18mer	18-mer	PRGELDEEGpYMTPMRDKd	NA	PIK3R1-NC	5.81333	1.72	106.887	7.67	146.31	0.982081	3	3	0.346459	0.884801
ErbB4	1150-18mer	18-mer	PRGELDEEGpYMTPMRDKd	NA	PIK3R3-C	6.685	N/A	152.58	N/A	98.76	0.99268	2	3	0.315119	0.5
ErbB4	1150-18mer	18-mer	PRGELDEEGpYMTPMRDKd	NA	PIK3R3-N	17.87	N/A	239.27	N/A	37.86	0.997002	1	2	0.0695272	0.5
ErbB4	1150-18mer	18-mer	PRGELDEEGpYMTPMRDKd	NA	PIK3R3-NC	2.5	0.43	77.1633	10.38	66.54	0.912025	3	3	0.475971	0.781116
ErbB4	1150-18mer	18-mer	PRGELDEEGpYMTPMRDKd	NA	PLCG1-C	3.10333	1.04	92.6467	7.54	124.09	0.982081	3	3	0.451592	0.801783
ErbB4	1150-18mer	18-mer	PRGELDEEGpYMTPMRDKd	NA	PLCG1-NC	2.82	N/A	102.01	N/A	64.85	0.9801	2	2	0.463019	0.529561
ErbB4	1150-18mer	18-mer	PRGELDEEGpYMTPMRDKd	NA	PTK6	1.38	N/A	65.7	N/A	108.19	0.976803	1	2	0.521442	0.482881
ErbB4	1150-18mer	18-mer	PRGELDEEGpYMTPMRDKd	NA	RASA1-C	3.73	N/A	62.01	N/A	65.13	0.982081	1	2	0.426516	0.5
ErbB4	1150-18mer	18-mer	PRGELDEEGpYMTPMRDKd	NA	RASA1-N	0.613333	0.15	121.32	8.62	107.57	0.990025	3	3	0.55241	0.71293
ErbB4	1150-18mer	18-mer	PRGELDEEGpYMTPMRDKd	NA	RASA1-NC	0.413333	0.03	124.383	17.3	155.08	0.984064	3	3	0.560431	0.70545
ErbB4	1150-18mer	18-mer	PRGELDEEGpYMTPMRDKd	NA	SOCS2	6.01	N/A	81.15	N/A	50.86	0.952576	1	2	0.339258	0.5
ErbB4	1150-18mer	18-mer	PRGELDEEGpYMTPMRDKd	NA	SOCS6	3.76	N/A	85.69	N/A	28.32	0.974169	1	2	0.425324	0.5
ErbB4	1150-18mer	18-mer	PRGELDEEGpYMTPMRDKd	NA	SRC	5.865	N/A	111.025	N/A	136.44	0.910116	2	3	0.34456	0.5
ErbB4	1150-18mer	18-mer	PRGELDEEGpYMTPMRDKd	NA	SYK-C	2.88	N/A	97.17	N/A	60.56	0.937024	1	3	0.460596	0.275083
ErbB4	1150-18mer	18-mer	PRGELDEEGpYMTPMRDKd	NA	SYK-NC	6.18667	3.81	118.733	27.04	33.36	0.904401	3	3	0.332852	0.894696
ErbB4	1150-18mer	18-mer	PRGELDEEGpYMTPMRDKd	NA	VAV1	0.856667	0.55	73.7133	8.03	41.79	0.937024	3	3	0.542613	0.721976
ErbB4	1150-18mer	18-mer	PRGELDEEGpYMTPMRDKd	NA	VAV2	1.815	N/A	83.175	N/A	37.31	0.972196	2	3	0.503782	0.5
ErbB4	1150-18mer	18-mer	PRGELDEEGpYMTPMRDKd	NA	VAV3	0.183333	0.09	82.94	5.82	52.39	0.972196	3	3	0.569617	0.696799
ErbB4	1150-18mer	18-mer	PRGELDEEGpYMTPMRDKd	NA	YES1	1.8	N/A	101.625	N/A	47.38	0.970225	2	2	0.504391	0.5
ErbB4	1150-18mer	18-mer	PRGELDEEGpYMTPMRDKd	NA	ZAP70-NC	3.24	N/A	96.96	N/A	69.75	0.963669	1	3	0.446098	0.288456
ErbB4	1202-18mer	18-mer	NGPPKAEDEpYVNEPLYLd	NA	FGR	10.93	N/A	159.5	N/A	96.04	0.950625	1	2	0.187528	0.5
ErbB4	1202-18mer	18-mer	NGPPKAEDEpYVNEPLYLd	NA	GRAP2	2.29	N/A	66.105	N/A	58.76	0.904401	2	2	0.484489	0.51238
ErbB4	1202-18mer	18-mer	NGPPKAEDEpYVNEPLYLd	NA	GRB7	2.8	N/A	66.3	N/A	19.09	0.994009	1	2	0.463827	0.5
ErbB4	1202-18mer	18-mer	NGPPKAEDEpYVNEPLYLd	NA	LCK	13.07	N/A	125.53	N/A	73.83	0.983072	1	3	0.140164	0.5
ErbB4	1202-18mer	18-mer	NGPPKAEDEpYVNEPLYLd	NA	LYN	14.3	N/A	135.01	N/A	95.89	0.972196	1	2	0.11776	0.5
ErbB4	1202-18mer	18-mer	NGPPKAEDEpYVNEPLYLd	NA	PIK3R1-N	5.385	N/A	111.025	N/A	56.41	0.984064	2	2	0.362384	0.612672
ErbB4	1202-18mer	18-mer	NGPPKAEDEpYVNEPLYLd	NA	PIK3R1-NC	0.65	N/A	74.655	N/A	80.83	0.976144	2	2	0.550936	0.5
ErbB4	1202-18mer	18-mer	NGPPKAEDEpYVNEPLYLd	NA	PIK3R2-N	2.275	N/A	56.465	N/A	74.56	0.9409	2	3	0.485098	0.5
ErbB4	1202-18mer	18-mer	NGPPKAEDEpYVNEPLYLd	NA	PIK3R2-NC	1.84	0.6	74.4967	5.54	47.12	0.978121	3	3	0.502766	0.757816
ErbB4	1202-18mer	18-mer	NGPPKAEDEpYVNEPLYLd	NA	PIK3R3-C	19.95	N/A	191.9	N/A	39.17	0.950625	1	3	0.0505944	0.5
ErbB4	1202-18mer	18-mer	NGPPKAEDEpYVNEPLYLd	NA	PIK3R3-N	2.41	0.76	66.3833	5.18	79.51	0.983403	3	3	0.47962	0.777979
ErbB4	1202-18mer	18-mer	NGPPKAEDEpYVNEPLYLd	NA	PIK3R3-NC	1.21	0.11	85.2067	4.12	36.51	0.972196	3	3	0.528331	0.734992
ErbB4	1202-18mer	18-mer	NGPPKAEDEpYVNEPLYLd	NA	PLCG1-C	1.915	N/A	73.01	N/A	151.46	0.938961	2	2	0.499719	0.500224
ErbB4	1202-18mer	18-mer	NGPPKAEDEpYVNEPLYLd	NA	PLCG1-NC	1.275	N/A	59.425	N/A	59.99	0.945756	2	2	0.525698	0.5
ErbB4	1202-18mer	18-mer	NGPPKAEDEpYVNEPLYLd	NA	PTK6	2.035	N/A	83.565	N/A	46.39	0.974169	2	2	0.494844	0.504114
ErbB4	1202-18mer	18-mer	NGPPKAEDEpYVNEPLYLd	NA	RASA1-N	7.235	N/A	150.2	N/A	76.73	0.994009	2	3	0.296154	0.5
ErbB4	1202-18mer	18-mer	NGPPKAEDEpYVNEPLYLd	NA	RASA1-NC	6.64	N/A	176.44	N/A	119.12	0.950625	1	3	0.316699	0.419657
ErbB4	1202-18mer	18-mer	NGPPKAEDEpYVNEPLYLd	NA	SH2D2A	5.99667	1.35	204.15	61.48	27.92	0.953878	3	3	0.339744	0.889713
ErbB4	1202-18mer	18-mer	NGPPKAEDEpYVNEPLYLd	NA	SH3BP2	0.75	N/A	22.95	N/A	34.55	0.953552	1	2	0.546912	0.462459
ErbB4	1202-18mer	18-mer	NGPPKAEDEpYVNEPLYLd	NA	SRC	2.3	N/A	83.19	N/A	44.63	0.978121	2	2	0.484083	0.512704
ErbB4	1202-18mer	18-mer	NGPPKAEDEpYVNEPLYLd	NA	STAP1	2.73	N/A	58.06	N/A	46.87	0.933156	1	2	0.466657	0.5
ErbB4	1202-18mer	18-mer	NGPPKAEDEpYVNEPLYLd	NA	VAV1	4.44	N/A	59.61	N/A	50.62	0.988036	1	2	0.398562	0.5
ErbB4	1202-18mer	18-mer	NGPPKAEDEpYVNEPLYLd	NA	YES1	8.395	N/A	159.11	N/A	35.13	0.929296	2	2	0.258421	0.709472
ErbB4	1208-18mer	18-mer	EDEYVNEPLpYLNTFANTd	NA	BLK	6.93	N/A	75.56	N/A	24.21	0.992016	1	4	0.30659	0.299575
ErbB4	1208-18mer	18-mer	EDEYVNEPLpYLNTFANTd	NA	CRK	6.38	N/A	108.95	N/A	66.51	0.933156	1	4	0.325912	0.27811
ErbB4	1208-18mer	18-mer	EDEYVNEPLpYLNTFANTd	NA	FGR	5.91	N/A	107.78	N/A	104.56	0.976144	1	4	0.34291	0.260083
ErbB4	1208-18mer	18-mer	EDEYVNEPLpYLNTFANTd	NA	GRAP2	1.2025	0.11	75.1975	2.9	46.3	0.9025	4	4	0.528635	0.854799
ErbB4	1208-18mer	18-mer	EDEYVNEPLpYLNTFANTd	NA	GRB2	2.46333	0.32	89.8333	7.26	59.52	0.927369	3	4	0.477457	0.531154
ErbB4	1208-18mer	18-mer	EDEYVNEPLpYLNTFANTd	NA	GRB7	9.99333	3.33	112.88	24.01	41.16	0.950625	3	4	0.211829	0.889059
ErbB4	1208-18mer	18-mer	EDEYVNEPLpYLNTFANTd	NA	HSH2D	1.1375	0.41	102.297	7.35	58.36	0.938961	4	4	0.531266	0.852783
ErbB4	1208-18mer	18-mer	EDEYVNEPLpYLNTFANTd	NA	ITK	6.69	N/A	77.01	N/A	48.52	0.976144	1	4	0.314943	0.290163
ErbB4	1208-18mer	18-mer	EDEYVNEPLpYLNTFANTd	NA	LCK	10.265	N/A	140.7	N/A	35.27	0.958441	2	4	0.204552	0.5
ErbB4	1208-18mer	18-mer	EDEYVNEPLpYLNTFANTd	NA	LYN	5.14667	0.54	94.0267	7.97	49.07	0.978121	3	4	0.37138	0.677626
ErbB4	1208-18mer	18-mer	EDEYVNEPLpYLNTFANTd	NA	NCK2	12.63	N/A	73.7	N/A	78.05	0.944784	1	4	0.149006	0.5
ErbB4	1208-18mer	18-mer	EDEYVNEPLpYLNTFANTd	NA	PIK3R1-N	4.68	N/A	85	N/A	74.06	0.912025	1	4	0.38925	0.214561
ErbB4	1208-18mer	18-mer	EDEYVNEPLpYLNTFANTd	NA	PIK3R1-NC	3.215	N/A	102.635	N/A	87.07	0.9409	2	4	0.447102	0.5
ErbB4	1208-18mer	18-mer	EDEYVNEPLpYLNTFANTd	NA	PIK3R2-NC	6.62	N/A	168.18	N/A	167.29	0.95942	1	4	0.317403	0.287431
ErbB4	1208-18mer	18-mer	EDEYVNEPLpYLNTFANTd	NA	PIK3R3-C	6.025	N/A	96.62	N/A	89.77	0.988699	2	4	0.338712	0.5
ErbB4	1208-18mer	18-mer	EDEYVNEPLpYLNTFANTd	NA	PIK3R3-NC	3.02333	0.43	100.033	16.46	55.23	0.964979	3	4	0.454814	0.562445
ErbB4	1208-18mer	18-mer	EDEYVNEPLpYLNTFANTd	NA	PLCG1-C	2.07	0.75	87.96	2.89	107.99	0.912025	4	4	0.493422	0.88052
ErbB4	1208-18mer	18-mer	EDEYVNEPLpYLNTFANTd	NA	PLCG1-N	2.26	N/A	92.475	N/A	90.64	0.975156	2	3	0.485707	0.5
ErbB4	1208-18mer	18-mer	EDEYVNEPLpYLNTFANTd	NA	PLCG1-NC	0.9675	0.29	85.165	3.45	110.19	0.983072	4	4	0.53814	0.847453
ErbB4	1208-18mer	18-mer	EDEYVNEPLpYLNTFANTd	NA	PLCG2-N	5.78	N/A	45.72	N/A	28.38	0.917764	1	3	0.347686	0.385875
ErbB4	1208-18mer	18-mer	EDEYVNEPLpYLNTFANTd	NA	PTK6	15.535	N/A	168.84	N/A	61.53	0.930582	2	4	0.0984548	0.654154
ErbB4	1208-18mer	18-mer	EDEYVNEPLpYLNTFANTd	NA	RASA1-N	6.40333	2.43	154.753	40.79	87.44	0.9676	3	4	0.32508	0.741124
ErbB4	1208-18mer	18-mer	EDEYVNEPLpYLNTFANTd	NA	RASA1-NC	6.38667	2.91	130.433	30.6	31.01	0.973774	3	4	0.325674	0.740313
ErbB4	1208-18mer	18-mer	EDEYVNEPLpYLNTFANTd	NA	SH2B2	14.61	N/A	228.97	N/A	56.76	0.943812	1	1	0.112626	NA
ErbB4	1208-18mer	18-mer	EDEYVNEPLpYLNTFANTd	NA	SH2D2A	2.955	N/A	151.885	N/A	38.39	0.978121	2	4	0.457569	0.5
ErbB4	1208-18mer	18-mer	EDEYVNEPLpYLNTFANTd	NA	SHC1	10.9933	2.96	167.38	18.88	58.94	0.97121	3	4	0.185965	0.918941
ErbB4	1208-18mer	18-mer	EDEYVNEPLpYLNTFANTd	NA	SHC1-PTB	7.415	N/A	131.485	N/A	81.81	0.967862	2	3	0.290094	0.5
ErbB4	1208-18mer	18-mer	EDEYVNEPLpYLNTFANTd	NA	SHC2-PTB	2.19	N/A	132.07	N/A	91.98	0.987042	1	3	0.488549	0.249871
ErbB4	1208-18mer	18-mer	EDEYVNEPLpYLNTFANTd	NA	SHC3	2.91	N/A	52.04	N/A	34.94	0.904401	1	4	0.459385	0.15449
ErbB4	1208-18mer	18-mer	EDEYVNEPLpYLNTFANTd	NA	SLA	16.93	N/A	264.05	N/A	59.33	0.978121	1	2	0.0800834	0.5
ErbB4	1208-18mer	18-mer	EDEYVNEPLpYLNTFANTd	NA	SOCS1	16.21	N/A	172.74	N/A	64.08	0.9801	1	3	0.0891379	0.5
ErbB4	1208-18mer	18-mer	EDEYVNEPLpYLNTFANTd	NA	SOCS2	9.15	N/A	164.27	N/A	57.11	0.931225	1	3	0.235613	0.5
ErbB4	1208-18mer	18-mer	EDEYVNEPLpYLNTFANTd	NA	SRC	5.84333	1.61	114.673	27.88	102.12	0.97259	3	4	0.345356	0.713393
ErbB4	1208-18mer	18-mer	EDEYVNEPLpYLNTFANTd	NA	STAP1	10.115	N/A	140.335	N/A	84.97	0.970225	2	3	0.208547	0.557367
ErbB4	1208-18mer	18-mer	EDEYVNEPLpYLNTFANTd	NA	TXK	1.2	N/A	51.12	N/A	42.04	0.968256	1	4	0.528736	0.1045
ErbB4	1208-18mer	18-mer	EDEYVNEPLpYLNTFANTd	NA	VAV1	16.21	N/A	99.23	N/A	57.99	0.9409	1	4	0.0891379	0.5
ErbB4	1208-18mer	18-mer	EDEYVNEPLpYLNTFANTd	NA	VAV2	3.15	N/A	46.65	N/A	107.19	0.948676	1	4	0.449715	0.162188
ErbB4	1208-18mer	18-mer	EDEYVNEPLpYLNTFANTd	NA	YES1	8.94	N/A	127.01	N/A	50.62	0.989528	1	4	0.241814	0.380571
ErbB4	1208-18mer	18-mer	EDEYVNEPLpYLNTFANTd	NA	ZAP70-NC	5.98	N/A	94.01	N/A	82.85	0.963342	1	4	0.340352	0.262748
ErbB4	1242-18mer	18-mer	AKKAFDNPDpYWNHSLPPd	NA	GRB7	17.26	N/A	193.66	N/A	41.68	0.9801	1	3	0.0762205	0.5
ErbB4	1242-18mer	18-mer	AKKAFDNPDpYWNHSLPPd	NA	HSH2D	2.94	N/A	90.76	N/A	55.19	0.991618	1	3	0.458174	0.277302
ErbB4	1242-18mer	18-mer	AKKAFDNPDpYWNHSLPPd	NA	SHC1-PTB	0.21	N/A	127.98	N/A	114.42	0.992016	2	2	0.568555	0.5
ErbB4	1242-18mer	18-mer	AKKAFDNPDpYWNHSLPPd	NA	SHC2-PTB	1.5	N/A	134.09	N/A	106.84	0.912025	1	2	0.516574	0.486771
ErbB4	1266-18mer	18-mer	DYLQEYSTKpYFYKQNGRd	NA	SH2D1B	8.15	N/A	71.12	N/A	65.61	0.998001	1	1	0.266125	NA
ErbB4	1266-18mer	18-mer	DYLQEYSTKpYFYKQNGRd	NA	SHC2-PTB	3.2	N/A	48.38	N/A	28.96	0.948676	1	1	0.447705	NA
ErbB4	733-18mer	18-mer	LGSGAFGTVpYKGIWVPEd	NA	PTPN11-C	4.03	N/A	32.31	N/A	16.9	0.948676	1	2	0.414636	0.5
ErbB4	733-18mer	18-mer	LGSGAFGTVpYKGIWVPEd	NA	PTPN11-N	4.71	N/A	50.85	N/A	46.52	0.970225	1	3	0.388092	0.344302
ErbB4	733-18mer	18-mer	LGSGAFGTVpYKGIWVPEd	NA	PTPN6-C	4.03	N/A	32.31	N/A	16.9	0.983072	1	2	0.414636	0.5
ErbB4	733-18mer	18-mer	LGSGAFGTVpYKGIWVPEd	NA	RASA1-C	9.19	N/A	200.75	N/A	51.51	0.97121	1	3	0.234444	0.5
ErbB4	733-18mer	18-mer	LGSGAFGTVpYKGIWVPEd	NA	SH2D1A	9.19	N/A	200.75	N/A	40.88	0.923521	1	3	0.234444	0.5
ErbB4	733-18mer	18-mer	LGSGAFGTVpYKGIWVPEd	NA	SH2D1B	0.0866667	0.03	84.28	1.48	128.66	0.982081	3	4	0.573464	0.5
ErbB4	733-18mer	18-mer	LGSGAFGTVpYKGIWVPEd	NA	SHC1	4.93667	0.53	123.59	13.49	36.42	0.976144	3	3	0.379381	0.859967
ErbB4	733-18mer	18-mer	LGSGAFGTVpYKGIWVPEd	NA	SHC2-PTB	8.14	N/A	110.18	N/A	37.17	0.918722	1	2	0.266442	0.5
ErbB4	733-18mer	18-mer	LGSGAFGTVpYKGIWVPEd	NA	SHC3	3.27	N/A	76.035	N/A	37.69	0.948676	2	3	0.444894	0.5
ErbB4	733-18mer	18-mer	LGSGAFGTVpYKGIWVPEd	NA	TEC	4.71	N/A	50.85	N/A	27.98	0.93026	1	3	0.388092	0.344302
ErbB4	733-18mer	18-mer	LGSGAFGTVpYKGIWVPEd	NA	TENC1	5.92	N/A	149.48	N/A	68.37	0.964324	1	3	0.342544	0.391356
ErbB4	984-18mer	18-mer	SRMARDPQRpYLVIQGDDd	NA	LYN	7.12	N/A	41.4	N/A	84.3	0.938961	1	2	0.300065	0.5
ErbB4	984-18mer	18-mer	SRMARDPQRpYLVIQGDDd	NA	YES1	3.56	N/A	45.82	N/A	111.84	0.9025	1	2	0.433287	0.5
