# Supplementary material for: Comprehensive Binary Interaction Mapping of SH2 Domains via Fluorescence Polarization Reveals Novel Functional Diversification of ErbB Receptors
Source: PLoS One. 2012 Sep 4;7(9):e44471. doi: 10.1371/journal.pone.0044471 (PMC3433420; doi:10.1371/journal.pone.0044471)
Supplement: Table S5 — Sequences and significant interactions of non-phosphorylated peptides tested. (XLSX) [file pone.0044471.s021.xlsx]

## Sheet: Non-phospho-peptides tested
Receptor	Tyrosine	Sequence
ErbB1	727	FGTVYKGLWIPEd
ErbB1	764	LDEAYVMASVDNd
ErbB1	900	DVWSYGVTVWELd
ErbB1	1016	DADEYLIPQQGFd
ErbB1	1172	DNPDYQQDFFPKd
ErbB2	735	FGTVYKGIWIPD
ErbB2	772	LDEAYVMAGVGS
ErbB2	1127	ETDGYVAPLTCSd
ErbB2	1139	PQPEYVNQPDVRd
ErbB2	1221	FDNLYYWDQDPPd
ErbB2	1222	DNLYYWDQDPPEd
ErbB2	1248	ENPEYLGLDVPVd
ErbB3	789	LVTQYLPLGSLL
ErbB3	1054	PSSGYMPMNQGNd
ErbB3	1159	DVNGYVMPDTHL
ErbB3	1197	EDEEYEYMNRRRd
ErbB3	1222	EELGYEYMDVGSd
ErbB3	1224	LGYEYMDVGSDLd
ErbB3	1260	PDEDYEYMNRQRd
ErbB3	1289	SEQGYEEMRAFQd
ErbB3	1307	PHVHYARLKTLR
ErbB3	1328	DNPDYWHSRLFPd
ErbB4	1056	PPPAYTPMSGNQd
ErbB4	1150	DEEGYMTPMRDK
ErbB4	1188	DNPEYHNASNGPd
ErbB4	1202	AEDEYVNEPLYLd
ErbB4	1242	DNPDYWNHSLPPd

## Sheet: Significant interactions
Receptor	Tyr	Sequence	Protein	Pmax	KD	R-squared	MaxP
ErbB1	900	DVWSYGVTVWELd	PIK3R2-NC	166.437	6.92698	0.978645	69.45
ErbB1	900	DVWSYGVTVWELd	SHC2-PTB	72.2848	5.41738	0.963835	35.76
ErbB2	735	FGTVYKGIWIPDd	ZAP70-C	147.789	14.8632	0.922145	36.445
ErbB2	1221	FDNLYYWDQDPPd	RASA1-N	83.4709	3.6862	0.961971	46.78
ErbB3	789	LVTQYLPLGSLL	PIK3R1-NC	34.2323	1.59219	0.900757	27.385
