# Supplementary material for: Comprehensive Binary Interaction Mapping of SH2 Domains via Fluorescence Polarization Reveals Novel Functional Diversification of ErbB Receptors
Source: PLoS One. 2012 Sep 4;7(9):e44471. doi: 10.1371/journal.pone.0044471 (PMC3433420; doi:10.1371/journal.pone.0044471)
Supplement: Table S6 — Summary of all original and most recently reported protein microarray-derived interactions. (XLSX) [file pone.0044471.s022.xlsx]

## Sheet: Most recent PM interactions
Reference	Receptor	pY	Sequence	Protein	Kd
Kaushansky et al. Mol Biosys 2008	ErbB1	727	LGSGAFGTVpYKGLWIPEd	YES1	0.54
Kaushansky et al. Mol Biosys 2008	ErbB1	727	LGSGAFGTVpYKGLWIPEd	SRC	0.579
Kaushansky et al. Mol Biosys 2008	ErbB1	801	LMPFGCLLDpYVREHKDNd	SYK-N	0.559
Kaushansky et al. Mol Biosys 2008	ErbB1	813	EHKDNIGSQpYLLNWCVQd	SYK-NC	0.24
Kaushansky et al. Mol Biosys 2008	ErbB1	813	EHKDNIGSQpYLLNWCVQd	GRB10	0.353
Kaushansky et al. Mol Biosys 2008	ErbB1	813	EHKDNIGSQpYLLNWCVQd	GRB7	0.456
Kaushansky et al. Mol Biosys 2008	ErbB1	813	EHKDNIGSQpYLLNWCVQd	YES1	0.022
Kaushansky et al. Mol Biosys 2008	ErbB1	813	EHKDNIGSQpYLLNWCVQd	SRC	0.084
Kaushansky et al. Mol Biosys 2008	ErbB1	813	EHKDNIGSQpYLLNWCVQd	ABL2	0.201
Kaushansky et al. Mol Biosys 2008	ErbB1	813	EHKDNIGSQpYLLNWCVQd	SHF	1.06
Kaushansky et al. Mol Biosys 2008	ErbB1	813	EHKDNIGSQpYLLNWCVQd	SHB	0.276
Kaushansky et al. Mol Biosys 2008	ErbB1	813	EHKDNIGSQpYLLNWCVQd	SHE	1.376
Kaushansky et al. Mol Biosys 2008	ErbB1	813	EHKDNIGSQpYLLNWCVQd	TNS3	1.887
Kaushansky et al. Mol Biosys 2008	ErbB1	813	EHKDNIGSQpYLLNWCVQd	TENC1	1.145
Kaushansky et al. Mol Biosys 2008	ErbB1	813	EHKDNIGSQpYLLNWCVQd	NCK2	0.195
Kaushansky et al. Mol Biosys 2008	ErbB1	813	EHKDNIGSQpYLLNWCVQd	PIK3R1-C	1.849
Kaushansky et al. Mol Biosys 2008	ErbB1	813	EHKDNIGSQpYLLNWCVQd	PIK3R3-NC	1.868
Kaushansky et al. Mol Biosys 2008	ErbB1	813	EHKDNIGSQpYLLNWCVQd	PIK3R1-NC	1.82
Kaushansky et al. Mol Biosys 2008	ErbB1	813	EHKDNIGSQpYLLNWCVQd	VAV3	0.96
Kaushansky et al. Mol Biosys 2008	ErbB1	813	EHKDNIGSQpYLLNWCVQd	VAV1	0.373
Kaushansky et al. Mol Biosys 2008	ErbB1	813	EHKDNIGSQpYLLNWCVQd	VAV2	0.472
Kaushansky et al. Mol Biosys 2008	ErbB1	813	EHKDNIGSQpYLLNWCVQd	SH2D3C	0.052
Kaushansky et al. Mol Biosys 2008	ErbB1	813	EHKDNIGSQpYLLNWCVQd	SHC1-PTB	1.498
Kaushansky et al. Mol Biosys 2008	ErbB1	813	EHKDNIGSQpYLLNWCVQd	RASA1-C	1.95
Kaushansky et al. Mol Biosys 2008	ErbB1	813	EHKDNIGSQpYLLNWCVQd	RASA1-NC	0.155
Kaushansky et al. Mol Biosys 2008	ErbB1	813	EHKDNIGSQpYLLNWCVQd	SH2D1B	1.6
Kaushansky et al. Mol Biosys 2008	ErbB1	813	EHKDNIGSQpYLLNWCVQd	ITK	0.31
Jones et al. 2006 / Kaushansky et al. Mol Biosys 2008 / Kaushansky et al. Chem and Biol 2008	ErbB1	869	KLLGAEEKEpYHAEGGKVd	BLK	1.708
Jones et al. 2006 / Kaushansky et al. Mol Biosys 2008 / Kaushansky et al. Chem and Biol 2008	ErbB1	869	KLLGAEEKEpYHAEGGKVd	ABL2	1.083
Kaushansky et al. Mol Biosys 2008	ErbB1	891	ALESILHRIpYTHQSDVWd	HSH2D	1.128
Kaushansky et al. Mol Biosys 2008	ErbB1	891	ALESILHRIpYTHQSDVWd	TNS4	0.299
Jones et al. 2006 / Kaushansky et al. Mol Biosys 2008 / Kaushansky et al. Chem and Biol 2008	ErbB1	915	ELMTFGSKPpYDGIPASEd	SYK-NC	1.549
Jones et al. 2006 / Kaushansky et al. Mol Biosys 2008 / Kaushansky et al. Chem and Biol 2008	ErbB1	915	ELMTFGSKPpYDGIPASEd	YES1	0.328
Jones et al. 2006 / Kaushansky et al. Mol Biosys 2008 / Kaushansky et al. Chem and Biol 2008	ErbB1	915	ELMTFGSKPpYDGIPASEd	BLK	1.177
Jones et al. 2006 / Kaushansky et al. Mol Biosys 2008 / Kaushansky et al. Chem and Biol 2008	ErbB1	915	ELMTFGSKPpYDGIPASEd	ABL2	0.177
Jones et al. 2006 / Kaushansky et al. Mol Biosys 2008 / Kaushansky et al. Chem and Biol 2008	ErbB1	915	ELMTFGSKPpYDGIPASEd	SHB	1.059
Jones et al. 2006 / Kaushansky et al. Mol Biosys 2008 / Kaushansky et al. Chem and Biol 2008	ErbB1	915	ELMTFGSKPpYDGIPASEd	RASA1-N	1.407
Jones et al. 2006 / Kaushansky et al. Mol Biosys 2008 / Kaushansky et al. Chem and Biol 2008	ErbB1	998	LPSPTDSNFpYRALMDEEd	ZAP70-NC	1.653
Jones et al. 2006 / Kaushansky et al. Mol Biosys 2008 / Kaushansky et al. Chem and Biol 2008	ErbB1	998	LPSPTDSNFpYRALMDEEd	SYK-NC	0.905
Jones et al. 2006 / Kaushansky et al. Mol Biosys 2008 / Kaushansky et al. Chem and Biol 2008	ErbB1	998	LPSPTDSNFpYRALMDEEd	GRB10	1.686
Jones et al. 2006 / Kaushansky et al. Mol Biosys 2008 / Kaushansky et al. Chem and Biol 2008	ErbB1	998	LPSPTDSNFpYRALMDEEd	GRB7	0.755
Jones et al. 2006 / Kaushansky et al. Mol Biosys 2008 / Kaushansky et al. Chem and Biol 2008	ErbB1	998	LPSPTDSNFpYRALMDEEd	YES1	0.724
Jones et al. 2006 / Kaushansky et al. Mol Biosys 2008 / Kaushansky et al. Chem and Biol 2008	ErbB1	998	LPSPTDSNFpYRALMDEEd	SRC	1.139
Jones et al. 2006 / Kaushansky et al. Mol Biosys 2008 / Kaushansky et al. Chem and Biol 2008	ErbB1	998	LPSPTDSNFpYRALMDEEd	BLK	0.191
Jones et al. 2006 / Kaushansky et al. Mol Biosys 2008 / Kaushansky et al. Chem and Biol 2008	ErbB1	998	LPSPTDSNFpYRALMDEEd	ABL2	1.498
Jones et al. 2006 / Kaushansky et al. Mol Biosys 2008 / Kaushansky et al. Chem and Biol 2008	ErbB1	998	LPSPTDSNFpYRALMDEEd	PIK3R3-NC	0.968
Jones et al. 2006 / Kaushansky et al. Mol Biosys 2008 / Kaushansky et al. Chem and Biol 2008	ErbB1	998	LPSPTDSNFpYRALMDEEd	PIK3R1-NC	0.239
Jones et al. 2006 / Kaushansky et al. Mol Biosys 2008 / Kaushansky et al. Chem and Biol 2008	ErbB1	998	LPSPTDSNFpYRALMDEEd	FES	1.234
Jones et al. 2006 / Kaushansky et al. Mol Biosys 2008 / Kaushansky et al. Chem and Biol 2008	ErbB1	998	LPSPTDSNFpYRALMDEEd	SHC1-PTB	1.152
Jones et al. 2006 / Kaushansky et al. Mol Biosys 2008 / Kaushansky et al. Chem and Biol 2008	ErbB1	998	LPSPTDSNFpYRALMDEEd	SHC2-PTB	0.978
Jones et al. 2006 / Kaushansky et al. Mol Biosys 2008 / Kaushansky et al. Chem and Biol 2008	ErbB1	998	LPSPTDSNFpYRALMDEEd	SH2B3	1.362
Jones et al. 2006 / Kaushansky et al. Mol Biosys 2008 / Kaushansky et al. Chem and Biol 2008	ErbB1	998	LPSPTDSNFpYRALMDEEd	RASA1-N	0.709
Jones et al. 2006 / Kaushansky et al. Mol Biosys 2008 / Kaushansky et al. Chem and Biol 2008	ErbB1	998	LPSPTDSNFpYRALMDEEd	PLCG2-NC	1.391
Jones et al. 2006 / Kaushansky et al. Mol Biosys 2008 / Kaushansky et al. Chem and Biol 2008	ErbB1	998	LPSPTDSNFpYRALMDEEd	RASA1-NC	1.652
Jones et al. 2006 / Kaushansky et al. Mol Biosys 2008 / Kaushansky et al. Chem and Biol 2008	ErbB1	998	LPSPTDSNFpYRALMDEEd	ITK	0.277
Jones et al. 2006 / Kaushansky et al. Mol Biosys 2008 / Kaushansky et al. Chem and Biol 2008	ErbB1	1016	MDDVVDADEpYLIPQQGFd	SYK-C	0.934
Jones et al. 2006 / Kaushansky et al. Mol Biosys 2008 / Kaushansky et al. Chem and Biol 2008	ErbB1	1016	MDDVVDADEpYLIPQQGFd	SYK-NC	0.611
Jones et al. 2006 / Kaushansky et al. Mol Biosys 2008 / Kaushansky et al. Chem and Biol 2008	ErbB1	1016	MDDVVDADEpYLIPQQGFd	BLK	0.658
Jones et al. 2006 / Kaushansky et al. Mol Biosys 2008 / Kaushansky et al. Chem and Biol 2008	ErbB1	1016	MDDVVDADEpYLIPQQGFd	ABL2	0.282
Jones et al. 2006 / Kaushansky et al. Mol Biosys 2008 / Kaushansky et al. Chem and Biol 2008	ErbB1	1016	MDDVVDADEpYLIPQQGFd	SHB	1.991
Jones et al. 2006 / Kaushansky et al. Mol Biosys 2008 / Kaushansky et al. Chem and Biol 2008	ErbB1	1016	MDDVVDADEpYLIPQQGFd	TNS4	0.922
Jones et al. 2006 / Kaushansky et al. Mol Biosys 2008 / Kaushansky et al. Chem and Biol 2008	ErbB1	1016	MDDVVDADEpYLIPQQGFd	CRK	0.47
Jones et al. 2006 / Kaushansky et al. Mol Biosys 2008 / Kaushansky et al. Chem and Biol 2008	ErbB1	1016	MDDVVDADEpYLIPQQGFd	CRKL	0.998
Jones et al. 2006 / Kaushansky et al. Mol Biosys 2008 / Kaushansky et al. Chem and Biol 2008	ErbB1	1016	MDDVVDADEpYLIPQQGFd	NCK1	1.004
Jones et al. 2006 / Kaushansky et al. Mol Biosys 2008 / Kaushansky et al. Chem and Biol 2008	ErbB1	1016	MDDVVDADEpYLIPQQGFd	PTPN11-N	0.379
Jones et al. 2006 / Kaushansky et al. Mol Biosys 2008 / Kaushansky et al. Chem and Biol 2008	ErbB1	1016	MDDVVDADEpYLIPQQGFd	PIK3R3-N	0.722
Jones et al. 2006 / Kaushansky et al. Mol Biosys 2008 / Kaushansky et al. Chem and Biol 2008	ErbB1	1016	MDDVVDADEpYLIPQQGFd	PIK3R1-N	0.899
Jones et al. 2006 / Kaushansky et al. Mol Biosys 2008 / Kaushansky et al. Chem and Biol 2008	ErbB1	1016	MDDVVDADEpYLIPQQGFd	PIK3R2-N	0.424
Jones et al. 2006 / Kaushansky et al. Mol Biosys 2008 / Kaushansky et al. Chem and Biol 2008	ErbB1	1016	MDDVVDADEpYLIPQQGFd	PIK3R3-C	0.193
Jones et al. 2006 / Kaushansky et al. Mol Biosys 2008 / Kaushansky et al. Chem and Biol 2008	ErbB1	1016	MDDVVDADEpYLIPQQGFd	PIK3R1-C	0.873
Jones et al. 2006 / Kaushansky et al. Mol Biosys 2008 / Kaushansky et al. Chem and Biol 2008	ErbB1	1016	MDDVVDADEpYLIPQQGFd	PIK3R3-NC	0.203
Jones et al. 2006 / Kaushansky et al. Mol Biosys 2008 / Kaushansky et al. Chem and Biol 2008	ErbB1	1016	MDDVVDADEpYLIPQQGFd	PIK3R1-NC	0.175
Jones et al. 2006 / Kaushansky et al. Mol Biosys 2008 / Kaushansky et al. Chem and Biol 2008	ErbB1	1016	MDDVVDADEpYLIPQQGFd	PIK3R2-NC	0.352
Jones et al. 2006 / Kaushansky et al. Mol Biosys 2008 / Kaushansky et al. Chem and Biol 2008	ErbB1	1016	MDDVVDADEpYLIPQQGFd	VAV1	1.046
Jones et al. 2006 / Kaushansky et al. Mol Biosys 2008 / Kaushansky et al. Chem and Biol 2008	ErbB1	1016	MDDVVDADEpYLIPQQGFd	VAV2	0.085
Jones et al. 2006 / Kaushansky et al. Mol Biosys 2008 / Kaushansky et al. Chem and Biol 2008	ErbB1	1016	MDDVVDADEpYLIPQQGFd	SHC1-PTB	0.628
Jones et al. 2006 / Kaushansky et al. Mol Biosys 2008 / Kaushansky et al. Chem and Biol 2008	ErbB1	1016	MDDVVDADEpYLIPQQGFd	SHC2-PTB	0.664
Jones et al. 2006 / Kaushansky et al. Mol Biosys 2008 / Kaushansky et al. Chem and Biol 2008	ErbB1	1016	MDDVVDADEpYLIPQQGFd	SHC3	0.216
Jones et al. 2006 / Kaushansky et al. Mol Biosys 2008 / Kaushansky et al. Chem and Biol 2008	ErbB1	1016	MDDVVDADEpYLIPQQGFd	RASA1-N	0.488
Jones et al. 2006 / Kaushansky et al. Mol Biosys 2008 / Kaushansky et al. Chem and Biol 2008	ErbB1	1016	MDDVVDADEpYLIPQQGFd	PLCG1-NC	0.794
Jones et al. 2006 / Kaushansky et al. Mol Biosys 2008 / Kaushansky et al. Chem and Biol 2008	ErbB1	1016	MDDVVDADEpYLIPQQGFd	RASA1-NC	1.417
Jones et al. 2006 / Kaushansky et al. Mol Biosys 2008 / Kaushansky et al. Chem and Biol 2008	ErbB1	1069	IKEDSFLQRpYSSDPTGAd	YES1	0.295
Jones et al. 2006 / Kaushansky et al. Mol Biosys 2008 / Kaushansky et al. Chem and Biol 2008	ErbB1	1069	IKEDSFLQRpYSSDPTGAd	SHB	0.862
Jones et al. 2006 / Kaushansky et al. Mol Biosys 2008 / Kaushansky et al. Chem and Biol 2008	ErbB1	1092	DDTFLPVPEpYINQSVPKd	SYK-C	1.924
Jones et al. 2006 / Kaushansky et al. Mol Biosys 2008 / Kaushansky et al. Chem and Biol 2008	ErbB1	1092	DDTFLPVPEpYINQSVPKd	SYK-NC	0.908
Jones et al. 2006 / Kaushansky et al. Mol Biosys 2008 / Kaushansky et al. Chem and Biol 2008	ErbB1	1092	DDTFLPVPEpYINQSVPKd	GRB10	1.296
Jones et al. 2006 / Kaushansky et al. Mol Biosys 2008 / Kaushansky et al. Chem and Biol 2008	ErbB1	1092	DDTFLPVPEpYINQSVPKd	GRB7	1.985
Jones et al. 2006 / Kaushansky et al. Mol Biosys 2008 / Kaushansky et al. Chem and Biol 2008	ErbB1	1092	DDTFLPVPEpYINQSVPKd	YES1	0.337
Jones et al. 2006 / Kaushansky et al. Mol Biosys 2008 / Kaushansky et al. Chem and Biol 2008	ErbB1	1092	DDTFLPVPEpYINQSVPKd	SRC	1.789
Jones et al. 2006 / Kaushansky et al. Mol Biosys 2008 / Kaushansky et al. Chem and Biol 2008	ErbB1	1092	DDTFLPVPEpYINQSVPKd	BLK	0.3
Jones et al. 2006 / Kaushansky et al. Mol Biosys 2008 / Kaushansky et al. Chem and Biol 2008	ErbB1	1092	DDTFLPVPEpYINQSVPKd	ABL1	0.916
Jones et al. 2006 / Kaushansky et al. Mol Biosys 2008 / Kaushansky et al. Chem and Biol 2008	ErbB1	1092	DDTFLPVPEpYINQSVPKd	ABL2	0.152
Jones et al. 2006 / Kaushansky et al. Mol Biosys 2008 / Kaushansky et al. Chem and Biol 2008	ErbB1	1092	DDTFLPVPEpYINQSVPKd	GRB2	0.198
Jones et al. 2006 / Kaushansky et al. Mol Biosys 2008 / Kaushansky et al. Chem and Biol 2008	ErbB1	1092	DDTFLPVPEpYINQSVPKd	NCK2	1.1
Jones et al. 2006 / Kaushansky et al. Mol Biosys 2008 / Kaushansky et al. Chem and Biol 2008	ErbB1	1092	DDTFLPVPEpYINQSVPKd	PIK3R3-N	0.507
Jones et al. 2006 / Kaushansky et al. Mol Biosys 2008 / Kaushansky et al. Chem and Biol 2008	ErbB1	1092	DDTFLPVPEpYINQSVPKd	PIK3R1-N	1.075
Jones et al. 2006 / Kaushansky et al. Mol Biosys 2008 / Kaushansky et al. Chem and Biol 2008	ErbB1	1092	DDTFLPVPEpYINQSVPKd	PIK3R2-N	0.453
Jones et al. 2006 / Kaushansky et al. Mol Biosys 2008 / Kaushansky et al. Chem and Biol 2008	ErbB1	1092	DDTFLPVPEpYINQSVPKd	PIK3R3-NC	1.024
Jones et al. 2006 / Kaushansky et al. Mol Biosys 2008 / Kaushansky et al. Chem and Biol 2008	ErbB1	1092	DDTFLPVPEpYINQSVPKd	PIK3R1-NC	0.67
Jones et al. 2006 / Kaushansky et al. Mol Biosys 2008 / Kaushansky et al. Chem and Biol 2008	ErbB1	1092	DDTFLPVPEpYINQSVPKd	PIK3R2-NC	1.406
Jones et al. 2006 / Kaushansky et al. Mol Biosys 2008 / Kaushansky et al. Chem and Biol 2008	ErbB1	1092	DDTFLPVPEpYINQSVPKd	VAV2	0.542
Jones et al. 2006 / Kaushansky et al. Mol Biosys 2008 / Kaushansky et al. Chem and Biol 2008	ErbB1	1092	DDTFLPVPEpYINQSVPKd	RASA1-N	0.18
Jones et al. 2006 / Kaushansky et al. Mol Biosys 2008 / Kaushansky et al. Chem and Biol 2008	ErbB1	1092	DDTFLPVPEpYINQSVPKd	PLCG2-NC	1.633
Jones et al. 2006 / Kaushansky et al. Mol Biosys 2008 / Kaushansky et al. Chem and Biol 2008	ErbB1	1092	DDTFLPVPEpYINQSVPKd	ITK	0.219
Jones et al. 2006 / Kaushansky et al. Mol Biosys 2008 / Kaushansky et al. Chem and Biol 2008	ErbB1	1110	PAGSVQNPVpYHNQPLNPd	ABL1	0.523
Jones et al. 2006 / Kaushansky et al. Mol Biosys 2008 / Kaushansky et al. Chem and Biol 2008	ErbB1	1110	PAGSVQNPVpYHNQPLNPd	ABL2	0.062
Jones et al. 2006 / Kaushansky et al. Mol Biosys 2008 / Kaushansky et al. Chem and Biol 2008	ErbB1	1110	PAGSVQNPVpYHNQPLNPd	SHC1-PTB	0.321
Jones et al. 2006 / Kaushansky et al. Mol Biosys 2008 / Kaushansky et al. Chem and Biol 2008	ErbB1	1125	NPAPSRDPHpYQDPHSTAd	SYK-NC	0.981
Jones et al. 2006 / Kaushansky et al. Mol Biosys 2008 / Kaushansky et al. Chem and Biol 2008	ErbB1	1125	NPAPSRDPHpYQDPHSTAd	YES1	0.378
Jones et al. 2006 / Kaushansky et al. Mol Biosys 2008 / Kaushansky et al. Chem and Biol 2008	ErbB1	1125	NPAPSRDPHpYQDPHSTAd	ABL2	0.074
Jones et al. 2006 / Kaushansky et al. Mol Biosys 2008 / Kaushansky et al. Chem and Biol 2008	ErbB1	1125	NPAPSRDPHpYQDPHSTAd	SHB	0.991
Jones et al. 2006 / Kaushansky et al. Mol Biosys 2008 / Kaushansky et al. Chem and Biol 2008	ErbB1	1125	NPAPSRDPHpYQDPHSTAd	TNS1	1.283
Jones et al. 2006 / Kaushansky et al. Mol Biosys 2008 / Kaushansky et al. Chem and Biol 2008	ErbB1	1125	NPAPSRDPHpYQDPHSTAd	CRK	1.234
Jones et al. 2006 / Kaushansky et al. Mol Biosys 2008 / Kaushansky et al. Chem and Biol 2008	ErbB1	1125	NPAPSRDPHpYQDPHSTAd	RASA1-N	1.319
Jones et al. 2006 / Kaushansky et al. Mol Biosys 2008 / Kaushansky et al. Chem and Biol 2008	ErbB1	1125	NPAPSRDPHpYQDPHSTAd	BMX	1.067
Jones et al. 2006 / Kaushansky et al. Mol Biosys 2008 / Kaushansky et al. Chem and Biol 2008	ErbB1	1138	HSTAVGNPEpYLNTVQPTd	ZAP70-NC	1.137
Jones et al. 2006 / Kaushansky et al. Mol Biosys 2008 / Kaushansky et al. Chem and Biol 2008	ErbB1	1138	HSTAVGNPEpYLNTVQPTd	ABL2	0.12
Jones et al. 2006 / Kaushansky et al. Mol Biosys 2008 / Kaushansky et al. Chem and Biol 2008	ErbB1	1138	HSTAVGNPEpYLNTVQPTd	GRB2	0.422
Jones et al. 2006 / Kaushansky et al. Mol Biosys 2008 / Kaushansky et al. Chem and Biol 2008	ErbB1	1138	HSTAVGNPEpYLNTVQPTd	NCK2	0.326
Jones et al. 2006 / Kaushansky et al. Mol Biosys 2008 / Kaushansky et al. Chem and Biol 2008	ErbB1	1138	HSTAVGNPEpYLNTVQPTd	PIK3R3-N	0.838
Jones et al. 2006 / Kaushansky et al. Mol Biosys 2008 / Kaushansky et al. Chem and Biol 2008	ErbB1	1138	HSTAVGNPEpYLNTVQPTd	PIK3R2-N	0.763
Jones et al. 2006 / Kaushansky et al. Mol Biosys 2008 / Kaushansky et al. Chem and Biol 2008	ErbB1	1138	HSTAVGNPEpYLNTVQPTd	PIK3R3-NC	1.688
Jones et al. 2006 / Kaushansky et al. Mol Biosys 2008 / Kaushansky et al. Chem and Biol 2008	ErbB1	1138	HSTAVGNPEpYLNTVQPTd	PIK3R1-NC	1.569
Jones et al. 2006 / Kaushansky et al. Mol Biosys 2008 / Kaushansky et al. Chem and Biol 2008	ErbB1	1138	HSTAVGNPEpYLNTVQPTd	PIK3R2-NC	0.857
Jones et al. 2006 / Kaushansky et al. Mol Biosys 2008 / Kaushansky et al. Chem and Biol 2008	ErbB1	1138	HSTAVGNPEpYLNTVQPTd	VAV2	0.373
Jones et al. 2006 / Kaushansky et al. Mol Biosys 2008 / Kaushansky et al. Chem and Biol 2008	ErbB1	1138	HSTAVGNPEpYLNTVQPTd	SHC1-PTB	0.173
Jones et al. 2006 / Kaushansky et al. Mol Biosys 2008 / Kaushansky et al. Chem and Biol 2008	ErbB1	1138	HSTAVGNPEpYLNTVQPTd	RASA1-N	0.388
Jones et al. 2006 / Kaushansky et al. Mol Biosys 2008 / Kaushansky et al. Chem and Biol 2008	ErbB1	1138	HSTAVGNPEpYLNTVQPTd	ITK	1.758
Jones et al. 2006 / Kaushansky et al. Mol Biosys 2008 / Kaushansky et al. Chem and Biol 2008	ErbB1	1172	HQISLDNPDpYQQDFFPKd	SYK-NC	1.281
Jones et al. 2006 / Kaushansky et al. Mol Biosys 2008 / Kaushansky et al. Chem and Biol 2008	ErbB1	1172	HQISLDNPDpYQQDFFPKd	ABL2	0.49
Jones et al. 2006 / Kaushansky et al. Mol Biosys 2008 / Kaushansky et al. Chem and Biol 2008	ErbB1	1172	HQISLDNPDpYQQDFFPKd	SHC1-PTB	0.04
Jones et al. 2006 / Kaushansky et al. Mol Biosys 2008 / Kaushansky et al. Chem and Biol 2008	ErbB1	1172	HQISLDNPDpYQQDFFPKd	SHC2-PTB	1.313
Jones et al. 2006 / Kaushansky et al. Mol Biosys 2008 / Kaushansky et al. Chem and Biol 2008	ErbB1	1172	HQISLDNPDpYQQDFFPKd	RASA1-N	1.139
Jones et al. 2006 / Kaushansky et al. Mol Biosys 2008 / Kaushansky et al. Chem and Biol 2008	ErbB1	1197	KGSTAENAEpYLRVAPQSd	ABL2	0.214
Jones et al. 2006 / Kaushansky et al. Mol Biosys 2008 / Kaushansky et al. Chem and Biol 2008	ErbB1	1197	KGSTAENAEpYLRVAPQSd	PIK3R3-NC	1.11
Jones et al. 2006 / Kaushansky et al. Mol Biosys 2008 / Kaushansky et al. Chem and Biol 2008	ErbB1	1197	KGSTAENAEpYLRVAPQSd	SHC1-PTB	0.317
Kaushansky et al. Chem and Biol 2008	ErbB2	877	RLLDIDETEpYHADGGKVd	GRB7	1.198
Kaushansky et al. Chem and Biol 2008	ErbB2	877	RLLDIDETEpYHADGGKVd	YES1	1.89
Kaushansky et al. Chem and Biol 2008	ErbB2	877	RLLDIDETEpYHADGGKVd	BLK	0.718
Kaushansky et al. Chem and Biol 2008	ErbB2	877	RLLDIDETEpYHADGGKVd	PLCG2-N	0.647
Kaushansky et al. Chem and Biol 2008	ErbB2	877	RLLDIDETEpYHADGGKVd	PLCG2-NC	1.104
Kaushansky et al. Chem and Biol 2008	ErbB2	877	RLLDIDETEpYHADGGKVd	RASA1-NC	1.403
Jones et al. 2006 / Kaushansky et al. Chem and Biol 2008	ErbB2	1023	MGDLVDAEEpYLVPQQGF	SYK-NC	0.372
Jones et al. 2006 / Kaushansky et al. Chem and Biol 2008	ErbB2	1023	MGDLVDAEEpYLVPQQGF	GRB7	1.798
Jones et al. 2006 / Kaushansky et al. Chem and Biol 2008	ErbB2	1023	MGDLVDAEEpYLVPQQGF	YES1	1.169
Jones et al. 2006 / Kaushansky et al. Chem and Biol 2008	ErbB2	1023	MGDLVDAEEpYLVPQQGF	SRC	0.757
Jones et al. 2006 / Kaushansky et al. Chem and Biol 2008	ErbB2	1023	MGDLVDAEEpYLVPQQGF	BLK	0.597
Jones et al. 2006 / Kaushansky et al. Chem and Biol 2008	ErbB2	1023	MGDLVDAEEpYLVPQQGF	SUPT6H	0.912
Jones et al. 2006 / Kaushansky et al. Chem and Biol 2008	ErbB2	1023	MGDLVDAEEpYLVPQQGF	PLCG1-C	1.458
Jones et al. 2006 / Kaushansky et al. Chem and Biol 2008	ErbB2	1023	MGDLVDAEEpYLVPQQGF	PIK3R3-N	1.927
Jones et al. 2006 / Kaushansky et al. Chem and Biol 2008	ErbB2	1023	MGDLVDAEEpYLVPQQGF	PIK3R2-N	1.948
Jones et al. 2006 / Kaushansky et al. Chem and Biol 2008	ErbB2	1023	MGDLVDAEEpYLVPQQGF	PIK3R3-NC	0.527
Jones et al. 2006 / Kaushansky et al. Chem and Biol 2008	ErbB2	1023	MGDLVDAEEpYLVPQQGF	PIK3R1-NC	1.639
Jones et al. 2006 / Kaushansky et al. Chem and Biol 2008	ErbB2	1023	MGDLVDAEEpYLVPQQGF	RASA1-N	1.999
Jones et al. 2006 / Kaushansky et al. Chem and Biol 2008	ErbB2	1023	MGDLVDAEEpYLVPQQGF	RASA1-NC	1.772
Jones et al. 2006 / Kaushansky et al. Chem and Biol 2008	ErbB2	1023	MGDLVDAEEpYLVPQQGF	ITK	0.445
Kaushansky et al. Chem and Biol 2008	ErbB2	1112	THDPSPLQRpYSEDPTVPd	BLK	0.763
Kaushansky et al. Chem and Biol 2008	ErbB2	1112	THDPSPLQRpYSEDPTVPd	PLCG2-NC	1.059
Jones et al. 2006 / Kaushansky et al. Chem and Biol 2008	ErbB2	1139	PLTCSPQPEpYVNQPDVR	SH2D2A	0.98
Jones et al. 2006 / Kaushansky et al. Chem and Biol 2008	ErbB2	1139	PLTCSPQPEpYVNQPDVR	SYK-NC	0.973
Jones et al. 2006 / Kaushansky et al. Chem and Biol 2008	ErbB2	1139	PLTCSPQPEpYVNQPDVR	FGR	0.454
Jones et al. 2006 / Kaushansky et al. Chem and Biol 2008	ErbB2	1139	PLTCSPQPEpYVNQPDVR	ABL1	0.157
Jones et al. 2006 / Kaushansky et al. Chem and Biol 2008	ErbB2	1139	PLTCSPQPEpYVNQPDVR	ABL2	0.071
Jones et al. 2006 / Kaushansky et al. Chem and Biol 2008	ErbB2	1139	PLTCSPQPEpYVNQPDVR	GRB2	0.076
Jones et al. 2006 / Kaushansky et al. Chem and Biol 2008	ErbB2	1139	PLTCSPQPEpYVNQPDVR	GRAP2	0.958
Jones et al. 2006 / Kaushansky et al. Chem and Biol 2008	ErbB2	1139	PLTCSPQPEpYVNQPDVR	TNS3	0.765
Jones et al. 2006 / Kaushansky et al. Chem and Biol 2008	ErbB2	1139	PLTCSPQPEpYVNQPDVR	TENC1	0.565
Jones et al. 2006 / Kaushansky et al. Chem and Biol 2008	ErbB2	1139	PLTCSPQPEpYVNQPDVR	SH3BP2	0.406
Jones et al. 2006 / Kaushansky et al. Chem and Biol 2008	ErbB2	1139	PLTCSPQPEpYVNQPDVR	PLCG1-C	1.932
Jones et al. 2006 / Kaushansky et al. Chem and Biol 2008	ErbB2	1139	PLTCSPQPEpYVNQPDVR	NCK2	0.777
Jones et al. 2006 / Kaushansky et al. Chem and Biol 2008	ErbB2	1139	PLTCSPQPEpYVNQPDVR	PTPN11-NC	0.877
Jones et al. 2006 / Kaushansky et al. Chem and Biol 2008	ErbB2	1139	PLTCSPQPEpYVNQPDVR	PIK3R3-N	0.395
Jones et al. 2006 / Kaushansky et al. Chem and Biol 2008	ErbB2	1139	PLTCSPQPEpYVNQPDVR	PIK3R1-N	0.508
Jones et al. 2006 / Kaushansky et al. Chem and Biol 2008	ErbB2	1139	PLTCSPQPEpYVNQPDVR	PIK3R2-N	0.281
Jones et al. 2006 / Kaushansky et al. Chem and Biol 2008	ErbB2	1139	PLTCSPQPEpYVNQPDVR	PIK3R3-C	1.219
Jones et al. 2006 / Kaushansky et al. Chem and Biol 2008	ErbB2	1139	PLTCSPQPEpYVNQPDVR	PIK3R3-NC	0.304
Jones et al. 2006 / Kaushansky et al. Chem and Biol 2008	ErbB2	1139	PLTCSPQPEpYVNQPDVR	PIK3R1-NC	0.741
Jones et al. 2006 / Kaushansky et al. Chem and Biol 2008	ErbB2	1139	PLTCSPQPEpYVNQPDVR	PIK3R2-NC	0.776
Jones et al. 2006 / Kaushansky et al. Chem and Biol 2008	ErbB2	1139	PLTCSPQPEpYVNQPDVR	VAV1	0.206
Jones et al. 2006 / Kaushansky et al. Chem and Biol 2008	ErbB2	1139	PLTCSPQPEpYVNQPDVR	VAV2	0.226
Jones et al. 2006 / Kaushansky et al. Chem and Biol 2008	ErbB2	1139	PLTCSPQPEpYVNQPDVR	BCAR3	1.001
Jones et al. 2006 / Kaushansky et al. Chem and Biol 2008	ErbB2	1139	PLTCSPQPEpYVNQPDVR	RASA1-N	0.675
Jones et al. 2006 / Kaushansky et al. Chem and Biol 2008	ErbB2	1139	PLTCSPQPEpYVNQPDVR	PLCG2-NC	1.282
Jones et al. 2006 / Kaushansky et al. Chem and Biol 2008	ErbB2	1139	PLTCSPQPEpYVNQPDVR	ITK	1.512
Jones et al. 2006 / Kaushansky et al. Chem and Biol 2008	ErbB2	1139	PLTCSPQPEpYVNQPDVR	BMX	0.52
Jones et al. 2006 / Kaushansky et al. Chem and Biol 2008	ErbB2	1196	FGGAVENPEpYLTPQGGA	SYK-C	1.237
Jones et al. 2006 / Kaushansky et al. Chem and Biol 2008	ErbB2	1196	FGGAVENPEpYLTPQGGA	SYK-NC	1.33
Jones et al. 2006 / Kaushansky et al. Chem and Biol 2008	ErbB2	1196	FGGAVENPEpYLTPQGGA	YES1	1.193
Jones et al. 2006 / Kaushansky et al. Chem and Biol 2008	ErbB2	1196	FGGAVENPEpYLTPQGGA	FGR	1.684
Jones et al. 2006 / Kaushansky et al. Chem and Biol 2008	ErbB2	1196	FGGAVENPEpYLTPQGGA	ABL2	0.476
Jones et al. 2006 / Kaushansky et al. Chem and Biol 2008	ErbB2	1196	FGGAVENPEpYLTPQGGA	GRB2	1.326
Jones et al. 2006 / Kaushansky et al. Chem and Biol 2008	ErbB2	1196	FGGAVENPEpYLTPQGGA	CRKL	1.444
Jones et al. 2006 / Kaushansky et al. Chem and Biol 2008	ErbB2	1196	FGGAVENPEpYLTPQGGA	NCK2	1.1
Jones et al. 2006 / Kaushansky et al. Chem and Biol 2008	ErbB2	1196	FGGAVENPEpYLTPQGGA	PIK3R3-N	1.385
Jones et al. 2006 / Kaushansky et al. Chem and Biol 2008	ErbB2	1196	FGGAVENPEpYLTPQGGA	PIK3R2-N	1.282
Jones et al. 2006 / Kaushansky et al. Chem and Biol 2008	ErbB2	1196	FGGAVENPEpYLTPQGGA	PIK3R3-NC	1.343
Jones et al. 2006 / Kaushansky et al. Chem and Biol 2008	ErbB2	1196	FGGAVENPEpYLTPQGGA	PIK3R1-NC	0.226
Jones et al. 2006 / Kaushansky et al. Chem and Biol 2008	ErbB2	1196	FGGAVENPEpYLTPQGGA	VAV3	0.596
Jones et al. 2006 / Kaushansky et al. Chem and Biol 2008	ErbB2	1196	FGGAVENPEpYLTPQGGA	VAV1	1.245
Jones et al. 2006 / Kaushansky et al. Chem and Biol 2008	ErbB2	1196	FGGAVENPEpYLTPQGGA	VAV2	0.226
Jones et al. 2006 / Kaushansky et al. Chem and Biol 2008	ErbB2	1196	FGGAVENPEpYLTPQGGA	SHC1-PTB	0.346
Jones et al. 2006 / Kaushansky et al. Chem and Biol 2008	ErbB2	1196	FGGAVENPEpYLTPQGGA	RASA1-N	0.671
Jones et al. 2006 / Kaushansky et al. Chem and Biol 2008	ErbB2	1196	FGGAVENPEpYLTPQGGA	PLCG2-NC	1.352
Jones et al. 2006 / Kaushansky et al. Chem and Biol 2008	ErbB2	1196	FGGAVENPEpYLTPQGGA	ITK	0.767
Jones et al. 2006 / Kaushansky et al. Chem and Biol 2008	ErbB2	1221	AFSPAFDNLpYYWDQDPPE	SYK-N	0.258
Jones et al. 2006 / Kaushansky et al. Chem and Biol 2008	ErbB2	1221	AFSPAFDNLpYYWDQDPPE	ZAP70-NC	1.435
Jones et al. 2006 / Kaushansky et al. Chem and Biol 2008	ErbB2	1221	AFSPAFDNLpYYWDQDPPE	SYK-C	0.544
Jones et al. 2006 / Kaushansky et al. Chem and Biol 2008	ErbB2	1221	AFSPAFDNLpYYWDQDPPE	SYK-NC	0.304
Jones et al. 2006 / Kaushansky et al. Chem and Biol 2008	ErbB2	1221	AFSPAFDNLpYYWDQDPPE	GRB14	1.399
Jones et al. 2006 / Kaushansky et al. Chem and Biol 2008	ErbB2	1221	AFSPAFDNLpYYWDQDPPE	GRB10	0.115
Jones et al. 2006 / Kaushansky et al. Chem and Biol 2008	ErbB2	1221	AFSPAFDNLpYYWDQDPPE	GRB7	0.525
Jones et al. 2006 / Kaushansky et al. Chem and Biol 2008	ErbB2	1221	AFSPAFDNLpYYWDQDPPE	YES1	0.045
Jones et al. 2006 / Kaushansky et al. Chem and Biol 2008	ErbB2	1221	AFSPAFDNLpYYWDQDPPE	FGR	0.424
Jones et al. 2006 / Kaushansky et al. Chem and Biol 2008	ErbB2	1221	AFSPAFDNLpYYWDQDPPE	SRC	0.035
Jones et al. 2006 / Kaushansky et al. Chem and Biol 2008	ErbB2	1221	AFSPAFDNLpYYWDQDPPE	LYN	0.927
Jones et al. 2006 / Kaushansky et al. Chem and Biol 2008	ErbB2	1221	AFSPAFDNLpYYWDQDPPE	BLK	0.629
Jones et al. 2006 / Kaushansky et al. Chem and Biol 2008	ErbB2	1221	AFSPAFDNLpYYWDQDPPE	SLA2	1.441
Jones et al. 2006 / Kaushansky et al. Chem and Biol 2008	ErbB2	1221	AFSPAFDNLpYYWDQDPPE	ABL2	0.499
Jones et al. 2006 / Kaushansky et al. Chem and Biol 2008	ErbB2	1221	AFSPAFDNLpYYWDQDPPE	SHF	0.342
Jones et al. 2006 / Kaushansky et al. Chem and Biol 2008	ErbB2	1221	AFSPAFDNLpYYWDQDPPE	SHB	0.21
Jones et al. 2006 / Kaushansky et al. Chem and Biol 2008	ErbB2	1221	AFSPAFDNLpYYWDQDPPE	SUPT6H	1.566
Jones et al. 2006 / Kaushansky et al. Chem and Biol 2008	ErbB2	1221	AFSPAFDNLpYYWDQDPPE	PIK3R2-N	0.948
Jones et al. 2006 / Kaushansky et al. Chem and Biol 2008	ErbB2	1221	AFSPAFDNLpYYWDQDPPE	PIK3R3-C	1.907
Jones et al. 2006 / Kaushansky et al. Chem and Biol 2008	ErbB2	1221	AFSPAFDNLpYYWDQDPPE	PIK3R1-NC	1.155
Jones et al. 2006 / Kaushansky et al. Chem and Biol 2008	ErbB2	1221	AFSPAFDNLpYYWDQDPPE	VAV3	1.127
Jones et al. 2006 / Kaushansky et al. Chem and Biol 2008	ErbB2	1221	AFSPAFDNLpYYWDQDPPE	VAV2	1.746
Jones et al. 2006 / Kaushansky et al. Chem and Biol 2008	ErbB2	1221	AFSPAFDNLpYYWDQDPPE	SH2D3C	0.162
Jones et al. 2006 / Kaushansky et al. Chem and Biol 2008	ErbB2	1221	AFSPAFDNLpYYWDQDPPE	SH2D3A	1.279
Jones et al. 2006 / Kaushansky et al. Chem and Biol 2008	ErbB2	1221	AFSPAFDNLpYYWDQDPPE	SHC1-PTB	0.343
Jones et al. 2006 / Kaushansky et al. Chem and Biol 2008	ErbB2	1221	AFSPAFDNLpYYWDQDPPE	SHC2-PTB	0.429
Jones et al. 2006 / Kaushansky et al. Chem and Biol 2008	ErbB2	1221	AFSPAFDNLpYYWDQDPPE	RASA1-N	0.194
Jones et al. 2006 / Kaushansky et al. Chem and Biol 2008	ErbB2	1221	AFSPAFDNLpYYWDQDPPE	PLCG2-N	0.174
Jones et al. 2006 / Kaushansky et al. Chem and Biol 2008	ErbB2	1221	AFSPAFDNLpYYWDQDPPE	PLCG1-N	1.934
Jones et al. 2006 / Kaushansky et al. Chem and Biol 2008	ErbB2	1221	AFSPAFDNLpYYWDQDPPE	PLCG1-NC	1.958
Jones et al. 2006 / Kaushansky et al. Chem and Biol 2008	ErbB2	1221	AFSPAFDNLpYYWDQDPPE	RASA1-NC	0.514
Jones et al. 2006 / Kaushansky et al. Chem and Biol 2008	ErbB2	1221	AFSPAFDNLpYYWDQDPPE	BLNK	1.563
Jones et al. 2006 / Kaushansky et al. Chem and Biol 2008	ErbB2	1221	AFSPAFDNLpYYWDQDPPE	ITK	0.778
Jones et al. 2006 / Kaushansky et al. Chem and Biol 2008	ErbB2	1221	AFSPAFDNLpYYWDQDPPE	TEC	0.773
Jones et al. 2006 / Kaushansky et al. Chem and Biol 2008	ErbB2	1221	AFSPAFDNLpYYWDQDPPE	TXK	1.234
Jones et al. 2006 / Kaushansky et al. Chem and Biol 2008	ErbB2	1222	AFSPAFDNLYpYWDQDPPE	SYK-N	0.203
Jones et al. 2006 / Kaushansky et al. Chem and Biol 2008	ErbB2	1222	AFSPAFDNLYpYWDQDPPE	SYK-C	1.974
Jones et al. 2006 / Kaushansky et al. Chem and Biol 2008	ErbB2	1222	AFSPAFDNLYpYWDQDPPE	SYK-NC	0.456
Jones et al. 2006 / Kaushansky et al. Chem and Biol 2008	ErbB2	1222	AFSPAFDNLYpYWDQDPPE	GRB10	0.486
Jones et al. 2006 / Kaushansky et al. Chem and Biol 2008	ErbB2	1222	AFSPAFDNLYpYWDQDPPE	GRB7	0.253
Jones et al. 2006 / Kaushansky et al. Chem and Biol 2008	ErbB2	1222	AFSPAFDNLYpYWDQDPPE	YES1	0.219
Jones et al. 2006 / Kaushansky et al. Chem and Biol 2008	ErbB2	1222	AFSPAFDNLYpYWDQDPPE	SRC	0.196
Jones et al. 2006 / Kaushansky et al. Chem and Biol 2008	ErbB2	1222	AFSPAFDNLYpYWDQDPPE	BLK	0.052
Jones et al. 2006 / Kaushansky et al. Chem and Biol 2008	ErbB2	1222	AFSPAFDNLYpYWDQDPPE	ABL1	1.841
Jones et al. 2006 / Kaushansky et al. Chem and Biol 2008	ErbB2	1222	AFSPAFDNLYpYWDQDPPE	ABL2	0.192
Jones et al. 2006 / Kaushansky et al. Chem and Biol 2008	ErbB2	1222	AFSPAFDNLYpYWDQDPPE	SHF	0.586
Jones et al. 2006 / Kaushansky et al. Chem and Biol 2008	ErbB2	1222	AFSPAFDNLYpYWDQDPPE	TNS3	1.287
Jones et al. 2006 / Kaushansky et al. Chem and Biol 2008	ErbB2	1222	AFSPAFDNLYpYWDQDPPE	TENC1	0.843
Jones et al. 2006 / Kaushansky et al. Chem and Biol 2008	ErbB2	1222	AFSPAFDNLYpYWDQDPPE	CRKL	1.459
Jones et al. 2006 / Kaushansky et al. Chem and Biol 2008	ErbB2	1222	AFSPAFDNLYpYWDQDPPE	PIK3R3-NC	0.783
Jones et al. 2006 / Kaushansky et al. Chem and Biol 2008	ErbB2	1222	AFSPAFDNLYpYWDQDPPE	PIK3R1-NC	1.838
Jones et al. 2006 / Kaushansky et al. Chem and Biol 2008	ErbB2	1222	AFSPAFDNLYpYWDQDPPE	VAV3	1.119
Jones et al. 2006 / Kaushansky et al. Chem and Biol 2008	ErbB2	1222	AFSPAFDNLYpYWDQDPPE	SH2D3C	0.705
Jones et al. 2006 / Kaushansky et al. Chem and Biol 2008	ErbB2	1222	AFSPAFDNLYpYWDQDPPE	SH2D3A	1.596
Jones et al. 2006 / Kaushansky et al. Chem and Biol 2008	ErbB2	1222	AFSPAFDNLYpYWDQDPPE	SHC1-PTB	0.614
Jones et al. 2006 / Kaushansky et al. Chem and Biol 2008	ErbB2	1222	AFSPAFDNLYpYWDQDPPE	SHC2-PTB	0.457
Jones et al. 2006 / Kaushansky et al. Chem and Biol 2008	ErbB2	1222	AFSPAFDNLYpYWDQDPPE	SHC3	1.714
Jones et al. 2006 / Kaushansky et al. Chem and Biol 2008	ErbB2	1222	AFSPAFDNLYpYWDQDPPE	SH2B2	1.471
Jones et al. 2006 / Kaushansky et al. Chem and Biol 2008	ErbB2	1222	AFSPAFDNLYpYWDQDPPE	RASA1-N	0.504
Jones et al. 2006 / Kaushansky et al. Chem and Biol 2008	ErbB2	1222	AFSPAFDNLYpYWDQDPPE	PLCG2-N	0.601
Jones et al. 2006 / Kaushansky et al. Chem and Biol 2008	ErbB2	1222	AFSPAFDNLYpYWDQDPPE	PLCG2-NC	0.263
Jones et al. 2006 / Kaushansky et al. Chem and Biol 2008	ErbB2	1222	AFSPAFDNLYpYWDQDPPE	PLCG1-NC	1.785
Jones et al. 2006 / Kaushansky et al. Chem and Biol 2008	ErbB2	1222	AFSPAFDNLYpYWDQDPPE	RASA1-NC	0.224
Jones et al. 2006 / Kaushansky et al. Chem and Biol 2008	ErbB2	1222	AFSPAFDNLYpYWDQDPPE	ITK	0.224
Jones et al. 2006 / Kaushansky et al. Chem and Biol 2008	ErbB2	1222	AFSPAFDNLYpYWDQDPPE	TEC	1.605
Jones et al. 2006 / Kaushansky et al. Chem and Biol 2008	ErbB2	1248	GTPTAENPEpYLGLDVPV	ABL2	0.21
Jones et al. 2006 / Kaushansky et al. Chem and Biol 2008	ErbB2	1248	GTPTAENPEpYLGLDVPV	SHC1-PTB	0.277
Jones et al. 2006 / Kaushansky et al. Chem and Biol 2008	ErbB3	868	LPPDDKQLLpYSEAKTPI	SYK-NC	0.923
Jones et al. 2006 / Kaushansky et al. Chem and Biol 2008	ErbB3	868	LPPDDKQLLpYSEAKTPI	ABL2	0.071
Jones et al. 2006 / Kaushansky et al. Chem and Biol 2008	ErbB3	868	LPPDDKQLLpYSEAKTPI	CRKL	1.755
Jones et al. 2006 / Kaushansky et al. Chem and Biol 2008	ErbB3	868	LPPDDKQLLpYSEAKTPI	BCAR3	1.779
Jones et al. 2006 / Kaushansky et al. Chem and Biol 2008	ErbB3	868	LPPDDKQLLpYSEAKTPI	RASA1-N	0.953
Jones et al. 2006 / Kaushansky et al. Chem and Biol 2008	ErbB3	1054	QSLLSPSSGpYMPMNQGN	SYK-C	1.175
Jones et al. 2006 / Kaushansky et al. Chem and Biol 2008	ErbB3	1054	QSLLSPSSGpYMPMNQGN	ABL2	0.331
Jones et al. 2006 / Kaushansky et al. Chem and Biol 2008	ErbB3	1054	QSLLSPSSGpYMPMNQGN	SHF	1.23
Jones et al. 2006 / Kaushansky et al. Chem and Biol 2008	ErbB3	1054	QSLLSPSSGpYMPMNQGN	SHB	1.372
Jones et al. 2006 / Kaushansky et al. Chem and Biol 2008	ErbB3	1054	QSLLSPSSGpYMPMNQGN	PIK3R3-N	1.319
Jones et al. 2006 / Kaushansky et al. Chem and Biol 2008	ErbB3	1054	QSLLSPSSGpYMPMNQGN	PIK3R1-N	0.566
Jones et al. 2006 / Kaushansky et al. Chem and Biol 2008	ErbB3	1054	QSLLSPSSGpYMPMNQGN	PIK3R2-N	0.893
Jones et al. 2006 / Kaushansky et al. Chem and Biol 2008	ErbB3	1054	QSLLSPSSGpYMPMNQGN	PIK3R3-C	0.109
Jones et al. 2006 / Kaushansky et al. Chem and Biol 2008	ErbB3	1054	QSLLSPSSGpYMPMNQGN	PIK3R1-C	0.999
Jones et al. 2006 / Kaushansky et al. Chem and Biol 2008	ErbB3	1054	QSLLSPSSGpYMPMNQGN	PIK3R3-NC	0.492
Jones et al. 2006 / Kaushansky et al. Chem and Biol 2008	ErbB3	1054	QSLLSPSSGpYMPMNQGN	PIK3R1-NC	0.92
Jones et al. 2006 / Kaushansky et al. Chem and Biol 2008	ErbB3	1054	QSLLSPSSGpYMPMNQGN	PIK3R2-NC	0.088
Jones et al. 2006 / Kaushansky et al. Chem and Biol 2008	ErbB3	1054	QSLLSPSSGpYMPMNQGN	ITK	1.674
Jones et al. 2006 / Kaushansky et al. Chem and Biol 2008	ErbB3	1197	TEEEDEDEEpYEYMNRRR	SYK-NC	0.894
Jones et al. 2006 / Kaushansky et al. Chem and Biol 2008	ErbB3	1197	TEEEDEDEEpYEYMNRRR	GRB7	0.125
Jones et al. 2006 / Kaushansky et al. Chem and Biol 2008	ErbB3	1197	TEEEDEDEEpYEYMNRRR	YES1	0.125
Jones et al. 2006 / Kaushansky et al. Chem and Biol 2008	ErbB3	1197	TEEEDEDEEpYEYMNRRR	FGR	0.709
Jones et al. 2006 / Kaushansky et al. Chem and Biol 2008	ErbB3	1197	TEEEDEDEEpYEYMNRRR	SRC	0.866
Jones et al. 2006 / Kaushansky et al. Chem and Biol 2008	ErbB3	1197	TEEEDEDEEpYEYMNRRR	LYN	1.068
Jones et al. 2006 / Kaushansky et al. Chem and Biol 2008	ErbB3	1197	TEEEDEDEEpYEYMNRRR	BLK	0.068
Jones et al. 2006 / Kaushansky et al. Chem and Biol 2008	ErbB3	1197	TEEEDEDEEpYEYMNRRR	ABL1	1.425
Jones et al. 2006 / Kaushansky et al. Chem and Biol 2008	ErbB3	1197	TEEEDEDEEpYEYMNRRR	ABL2	1.106
Jones et al. 2006 / Kaushansky et al. Chem and Biol 2008	ErbB3	1197	TEEEDEDEEpYEYMNRRR	TENC1	1.805
Jones et al. 2006 / Kaushansky et al. Chem and Biol 2008	ErbB3	1197	TEEEDEDEEpYEYMNRRR	PIK3R3-N	0.201
Jones et al. 2006 / Kaushansky et al. Chem and Biol 2008	ErbB3	1197	TEEEDEDEEpYEYMNRRR	PIK3R1-N	0.347
Jones et al. 2006 / Kaushansky et al. Chem and Biol 2008	ErbB3	1197	TEEEDEDEEpYEYMNRRR	PIK3R2-N	0.143
Jones et al. 2006 / Kaushansky et al. Chem and Biol 2008	ErbB3	1197	TEEEDEDEEpYEYMNRRR	PIK3R3-NC	0.256
Jones et al. 2006 / Kaushansky et al. Chem and Biol 2008	ErbB3	1197	TEEEDEDEEpYEYMNRRR	PIK3R1-NC	0.254
Jones et al. 2006 / Kaushansky et al. Chem and Biol 2008	ErbB3	1197	TEEEDEDEEpYEYMNRRR	PIK3R2-NC	0.257
Jones et al. 2006 / Kaushansky et al. Chem and Biol 2008	ErbB3	1197	TEEEDEDEEpYEYMNRRR	RASA1-N	0.516
Jones et al. 2006 / Kaushansky et al. Chem and Biol 2008	ErbB3	1197	TEEEDEDEEpYEYMNRRR	PLCG2-NC	0.614
Jones et al. 2006 / Kaushansky et al. Chem and Biol 2008	ErbB3	1197	TEEEDEDEEpYEYMNRRR	ITK	0.155
Kaushansky et al. Chem and Biol 2008	ErbB3	1199	TEEEDEDEEYEpYMNRRRRH	ZAP70-NC	1.466
Kaushansky et al. Chem and Biol 2008	ErbB3	1199	TEEEDEDEEYEpYMNRRRRH	YES1	0.585
Kaushansky et al. Chem and Biol 2008	ErbB3	1199	TEEEDEDEEYEpYMNRRRRH	FGR	1.132
Kaushansky et al. Chem and Biol 2008	ErbB3	1199	TEEEDEDEEYEpYMNRRRRH	BLK	1.807
Kaushansky et al. Chem and Biol 2008	ErbB3	1199	TEEEDEDEEYEpYMNRRRRH	ABL2	0.296
Kaushansky et al. Chem and Biol 2008	ErbB3	1199	TEEEDEDEEYEpYMNRRRRH	PIK3R3-N	1.377
Kaushansky et al. Chem and Biol 2008	ErbB3	1199	TEEEDEDEEYEpYMNRRRRH	PIK3R2-N	1.349
Kaushansky et al. Chem and Biol 2008	ErbB3	1199	TEEEDEDEEYEpYMNRRRRH	PIK3R3-NC	1.456
Kaushansky et al. Chem and Biol 2008	ErbB3	1199	TEEEDEDEEYEpYMNRRRRH	PIK3R1-NC	1.51
Kaushansky et al. Chem and Biol 2008	ErbB3	1199	TEEEDEDEEYEpYMNRRRRH	RASA1-N	0.306
Jones et al. 2006 / Kaushansky et al. Chem and Biol 2008	ErbB3	1222	RPSSLEELGpYEYMDVGS	SYK-NC	0.851
Jones et al. 2006 / Kaushansky et al. Chem and Biol 2008	ErbB3	1222	RPSSLEELGpYEYMDVGS	ABL2	0.158
Jones et al. 2006 / Kaushansky et al. Chem and Biol 2008	ErbB3	1222	RPSSLEELGpYEYMDVGS	TENC1	0.903
Jones et al. 2006 / Kaushansky et al. Chem and Biol 2008	ErbB3	1222	RPSSLEELGpYEYMDVGS	PIK3R3-N	0.553
Jones et al. 2006 / Kaushansky et al. Chem and Biol 2008	ErbB3	1222	RPSSLEELGpYEYMDVGS	PIK3R1-N	1.247
Jones et al. 2006 / Kaushansky et al. Chem and Biol 2008	ErbB3	1222	RPSSLEELGpYEYMDVGS	PIK3R3-C	0.27
Jones et al. 2006 / Kaushansky et al. Chem and Biol 2008	ErbB3	1222	RPSSLEELGpYEYMDVGS	PIK3R3-NC	0.097
Jones et al. 2006 / Kaushansky et al. Chem and Biol 2008	ErbB3	1222	RPSSLEELGpYEYMDVGS	PIK3R1-NC	0.375
Jones et al. 2006 / Kaushansky et al. Chem and Biol 2008	ErbB3	1222	RPSSLEELGpYEYMDVGS	PIK3R2-NC	0.385
Jones et al. 2006 / Kaushansky et al. Chem and Biol 2008	ErbB3	1222	RPSSLEELGpYEYMDVGS	RASA1-N	0.671
Jones et al. 2006 / Kaushansky et al. Chem and Biol 2008	ErbB3	1224	RPSSLEELGYEpYMDVGSDL	ABL2	1.126
Jones et al. 2006 / Kaushansky et al. Chem and Biol 2008	ErbB3	1224	RPSSLEELGYEpYMDVGSDL	PIK3R3-NC	1.507
Jones et al. 2006 / Kaushansky et al. Chem and Biol 2008	ErbB3	1260	TAGTTPDEDpYEYMNRQR	SYK-NC	1.297
Jones et al. 2006 / Kaushansky et al. Chem and Biol 2008	ErbB3	1260	TAGTTPDEDpYEYMNRQR	GRB7	0.999
Jones et al. 2006 / Kaushansky et al. Chem and Biol 2008	ErbB3	1260	TAGTTPDEDpYEYMNRQR	ABL2	0.357
Jones et al. 2006 / Kaushansky et al. Chem and Biol 2008	ErbB3	1260	TAGTTPDEDpYEYMNRQR	TENC1	1.707
Jones et al. 2006 / Kaushansky et al. Chem and Biol 2008	ErbB3	1260	TAGTTPDEDpYEYMNRQR	PIK3R3-N	0.157
Jones et al. 2006 / Kaushansky et al. Chem and Biol 2008	ErbB3	1260	TAGTTPDEDpYEYMNRQR	PIK3R1-N	0.296
Jones et al. 2006 / Kaushansky et al. Chem and Biol 2008	ErbB3	1260	TAGTTPDEDpYEYMNRQR	PIK3R2-N	0.151
Jones et al. 2006 / Kaushansky et al. Chem and Biol 2008	ErbB3	1260	TAGTTPDEDpYEYMNRQR	PIK3R3-C	0.13
Jones et al. 2006 / Kaushansky et al. Chem and Biol 2008	ErbB3	1260	TAGTTPDEDpYEYMNRQR	PIK3R3-NC	0.151
Jones et al. 2006 / Kaushansky et al. Chem and Biol 2008	ErbB3	1260	TAGTTPDEDpYEYMNRQR	PIK3R1-NC	0.033
Jones et al. 2006 / Kaushansky et al. Chem and Biol 2008	ErbB3	1260	TAGTTPDEDpYEYMNRQR	PIK3R2-NC	0.099
Jones et al. 2006 / Kaushansky et al. Chem and Biol 2008	ErbB3	1260	TAGTTPDEDpYEYMNRQR	RASA1-N	1.045
Jones et al. 2006 / Kaushansky et al. Chem and Biol 2008	ErbB3	1262	TAGTTPDEDYEpYMNRQRDG	ABL2	1.959
Jones et al. 2006 / Kaushansky et al. Chem and Biol 2008	ErbB3	1262	TAGTTPDEDYEpYMNRQRDG	RASA1-N	1.214
Jones et al. 2006 / Kaushansky et al. Chem and Biol 2008	ErbB3	1276	RDGGGPGGDpYAAMGACP	ZAP70-C	1.44
Jones et al. 2006 / Kaushansky et al. Chem and Biol 2008	ErbB3	1276	RDGGGPGGDpYAAMGACP	SYK-NC	0.596
Jones et al. 2006 / Kaushansky et al. Chem and Biol 2008	ErbB3	1276	RDGGGPGGDpYAAMGACP	GRB7	0.979
Jones et al. 2006 / Kaushansky et al. Chem and Biol 2008	ErbB3	1276	RDGGGPGGDpYAAMGACP	SRC	1.499
Jones et al. 2006 / Kaushansky et al. Chem and Biol 2008	ErbB3	1276	RDGGGPGGDpYAAMGACP	HCK	0.581
Jones et al. 2006 / Kaushansky et al. Chem and Biol 2008	ErbB3	1276	RDGGGPGGDpYAAMGACP	ABL2	0.147
Jones et al. 2006 / Kaushansky et al. Chem and Biol 2008	ErbB3	1276	RDGGGPGGDpYAAMGACP	PTK6	0.44
Jones et al. 2006 / Kaushansky et al. Chem and Biol 2008	ErbB3	1276	RDGGGPGGDpYAAMGACP	TNS3	1.499
Jones et al. 2006 / Kaushansky et al. Chem and Biol 2008	ErbB3	1276	RDGGGPGGDpYAAMGACP	CRK	0.264
Jones et al. 2006 / Kaushansky et al. Chem and Biol 2008	ErbB3	1276	RDGGGPGGDpYAAMGACP	CRKL	0.435
Jones et al. 2006 / Kaushansky et al. Chem and Biol 2008	ErbB3	1276	RDGGGPGGDpYAAMGACP	PLCG1-C	0.689
Jones et al. 2006 / Kaushansky et al. Chem and Biol 2008	ErbB3	1276	RDGGGPGGDpYAAMGACP	NCK2	0.55
Jones et al. 2006 / Kaushansky et al. Chem and Biol 2008	ErbB3	1276	RDGGGPGGDpYAAMGACP	NCK1	0.208
Jones et al. 2006 / Kaushansky et al. Chem and Biol 2008	ErbB3	1276	RDGGGPGGDpYAAMGACP	PIK3R3-N	0.499
Jones et al. 2006 / Kaushansky et al. Chem and Biol 2008	ErbB3	1276	RDGGGPGGDpYAAMGACP	PIK3R1-N	0.528
Jones et al. 2006 / Kaushansky et al. Chem and Biol 2008	ErbB3	1276	RDGGGPGGDpYAAMGACP	PIK3R2-N	0.12
Jones et al. 2006 / Kaushansky et al. Chem and Biol 2008	ErbB3	1276	RDGGGPGGDpYAAMGACP	PIK3R3-C	0.499
Jones et al. 2006 / Kaushansky et al. Chem and Biol 2008	ErbB3	1276	RDGGGPGGDpYAAMGACP	PIK3R2-C	0.926
Jones et al. 2006 / Kaushansky et al. Chem and Biol 2008	ErbB3	1276	RDGGGPGGDpYAAMGACP	PIK3R3-NC	0.014
Jones et al. 2006 / Kaushansky et al. Chem and Biol 2008	ErbB3	1276	RDGGGPGGDpYAAMGACP	PIK3R1-NC	0.055
Jones et al. 2006 / Kaushansky et al. Chem and Biol 2008	ErbB3	1276	RDGGGPGGDpYAAMGACP	PIK3R2-NC	0.078
Jones et al. 2006 / Kaushansky et al. Chem and Biol 2008	ErbB3	1276	RDGGGPGGDpYAAMGACP	VAV3	1.539
Jones et al. 2006 / Kaushansky et al. Chem and Biol 2008	ErbB3	1276	RDGGGPGGDpYAAMGACP	VAV2	0.3
Jones et al. 2006 / Kaushansky et al. Chem and Biol 2008	ErbB3	1276	RDGGGPGGDpYAAMGACP	SHC1	0.595
Jones et al. 2006 / Kaushansky et al. Chem and Biol 2008	ErbB3	1276	RDGGGPGGDpYAAMGACP	SHC3	0.636
Jones et al. 2006 / Kaushansky et al. Chem and Biol 2008	ErbB3	1276	RDGGGPGGDpYAAMGACP	RASA1-N	0.906
Jones et al. 2006 / Kaushansky et al. Chem and Biol 2008	ErbB3	1276	RDGGGPGGDpYAAMGACP	PLCG1-NC	0.72
Jones et al. 2006 / Kaushansky et al. Chem and Biol 2008	ErbB3	1276	RDGGGPGGDpYAAMGACP	TXK	1.67
Jones et al. 2006 / Kaushansky et al. Chem and Biol 2008	ErbB3	1289	GACPASEQGpYEEMRAFQ	SYK-NC	1.1
Jones et al. 2006 / Kaushansky et al. Chem and Biol 2008	ErbB3	1289	GACPASEQGpYEEMRAFQ	GRB7	1.52
Jones et al. 2006 / Kaushansky et al. Chem and Biol 2008	ErbB3	1289	GACPASEQGpYEEMRAFQ	FGR	1.164
Jones et al. 2006 / Kaushansky et al. Chem and Biol 2008	ErbB3	1289	GACPASEQGpYEEMRAFQ	SRC	0.999
Jones et al. 2006 / Kaushansky et al. Chem and Biol 2008	ErbB3	1289	GACPASEQGpYEEMRAFQ	HCK	0.499
Jones et al. 2006 / Kaushansky et al. Chem and Biol 2008	ErbB3	1289	GACPASEQGpYEEMRAFQ	LYN	0.34
Jones et al. 2006 / Kaushansky et al. Chem and Biol 2008	ErbB3	1289	GACPASEQGpYEEMRAFQ	ABL1	0.633
Jones et al. 2006 / Kaushansky et al. Chem and Biol 2008	ErbB3	1289	GACPASEQGpYEEMRAFQ	ABL2	0.044
Jones et al. 2006 / Kaushansky et al. Chem and Biol 2008	ErbB3	1289	GACPASEQGpYEEMRAFQ	TNS3	0.639
Jones et al. 2006 / Kaushansky et al. Chem and Biol 2008	ErbB3	1289	GACPASEQGpYEEMRAFQ	TNS4	1.954
Jones et al. 2006 / Kaushansky et al. Chem and Biol 2008	ErbB3	1289	GACPASEQGpYEEMRAFQ	CRK	1.499
Jones et al. 2006 / Kaushansky et al. Chem and Biol 2008	ErbB3	1289	GACPASEQGpYEEMRAFQ	CRKL	1.253
Jones et al. 2006 / Kaushansky et al. Chem and Biol 2008	ErbB3	1289	GACPASEQGpYEEMRAFQ	PLCG1-C	0.321
Jones et al. 2006 / Kaushansky et al. Chem and Biol 2008	ErbB3	1289	GACPASEQGpYEEMRAFQ	DAPP1	0.999
Jones et al. 2006 / Kaushansky et al. Chem and Biol 2008	ErbB3	1289	GACPASEQGpYEEMRAFQ	NCK2	1.374
Jones et al. 2006 / Kaushansky et al. Chem and Biol 2008	ErbB3	1289	GACPASEQGpYEEMRAFQ	PIK3R3-N	0.058
Jones et al. 2006 / Kaushansky et al. Chem and Biol 2008	ErbB3	1289	GACPASEQGpYEEMRAFQ	PIK3R1-N	0.21
Jones et al. 2006 / Kaushansky et al. Chem and Biol 2008	ErbB3	1289	GACPASEQGpYEEMRAFQ	PIK3R2-N	0.049
Jones et al. 2006 / Kaushansky et al. Chem and Biol 2008	ErbB3	1289	GACPASEQGpYEEMRAFQ	PIK3R3-C	0.012
Jones et al. 2006 / Kaushansky et al. Chem and Biol 2008	ErbB3	1289	GACPASEQGpYEEMRAFQ	PIK3R1-C	0.064
Jones et al. 2006 / Kaushansky et al. Chem and Biol 2008	ErbB3	1289	GACPASEQGpYEEMRAFQ	PIK3R3-NC	0.01
Jones et al. 2006 / Kaushansky et al. Chem and Biol 2008	ErbB3	1289	GACPASEQGpYEEMRAFQ	PIK3R1-NC	0.049
Jones et al. 2006 / Kaushansky et al. Chem and Biol 2008	ErbB3	1289	GACPASEQGpYEEMRAFQ	PIK3R2-NC	0.086
Jones et al. 2006 / Kaushansky et al. Chem and Biol 2008	ErbB3	1289	GACPASEQGpYEEMRAFQ	VAV1	0.499
Jones et al. 2006 / Kaushansky et al. Chem and Biol 2008	ErbB3	1289	GACPASEQGpYEEMRAFQ	FER	0.499
Jones et al. 2006 / Kaushansky et al. Chem and Biol 2008	ErbB3	1289	GACPASEQGpYEEMRAFQ	SHC1	0.999
Jones et al. 2006 / Kaushansky et al. Chem and Biol 2008	ErbB3	1289	GACPASEQGpYEEMRAFQ	SHC3	0.123
Jones et al. 2006 / Kaushansky et al. Chem and Biol 2008	ErbB3	1289	GACPASEQGpYEEMRAFQ	SH2B3	1.517
Jones et al. 2006 / Kaushansky et al. Chem and Biol 2008	ErbB3	1289	GACPASEQGpYEEMRAFQ	RASA1-N	1.353
Jones et al. 2006 / Kaushansky et al. Chem and Biol 2008	ErbB3	1289	GACPASEQGpYEEMRAFQ	PLCG1-NC	0.499
Jones et al. 2006 / Kaushansky et al. Chem and Biol 2008	ErbB3	1289	GACPASEQGpYEEMRAFQ	ITK	0.499
Jones et al. 2006 / Kaushansky et al. Chem and Biol 2008	ErbB3	1328	TDSAFDNPDpYWHSRLFP	HSH2D	1.695
Jones et al. 2006 / Kaushansky et al. Chem and Biol 2008	ErbB3	1328	TDSAFDNPDpYWHSRLFP	MATK	1.873
Jones et al. 2006 / Kaushansky et al. Chem and Biol 2008	ErbB3	1328	TDSAFDNPDpYWHSRLFP	SYK-NC	1.983
Jones et al. 2006 / Kaushansky et al. Chem and Biol 2008	ErbB3	1328	TDSAFDNPDpYWHSRLFP	GRB7	1.692
Jones et al. 2006 / Kaushansky et al. Chem and Biol 2008	ErbB3	1328	TDSAFDNPDpYWHSRLFP	ABL2	0.604
Jones et al. 2006 / Kaushansky et al. Chem and Biol 2008	ErbB3	1328	TDSAFDNPDpYWHSRLFP	TENC1	1.25
Jones et al. 2006 / Kaushansky et al. Chem and Biol 2008	ErbB3	1328	TDSAFDNPDpYWHSRLFP	TNS4	0.85
Jones et al. 2006 / Kaushansky et al. Chem and Biol 2008	ErbB3	1328	TDSAFDNPDpYWHSRLFP	NCK2	1.904
Jones et al. 2006 / Kaushansky et al. Chem and Biol 2008	ErbB3	1328	TDSAFDNPDpYWHSRLFP	SHC1-PTB	0.217
Jones et al. 2006 / Kaushansky et al. Chem and Biol 2008	ErbB3	1328	TDSAFDNPDpYWHSRLFP	RASA1-NC	1.922
Kaushansky et al. Chem and Biol 2008	ErbB4	875	RLLEGDEKEpYNADGGKMd	PLCG2-NC	1.142
Kaushansky et al. Chem and Biol 2008	ErbB4	1056	EIGHSPPPApYTPMSGNQd	ABL2	0.659
Kaushansky et al. Chem and Biol 2008	ErbB4	1056	EIGHSPPPApYTPMSGNQd	PIK3R3-N	0.888
Kaushansky et al. Chem and Biol 2008	ErbB4	1056	EIGHSPPPApYTPMSGNQd	PIK3R1-N	0.541
Kaushansky et al. Chem and Biol 2008	ErbB4	1056	EIGHSPPPApYTPMSGNQd	PIK3R2-N	0.201
Kaushansky et al. Chem and Biol 2008	ErbB4	1056	EIGHSPPPApYTPMSGNQd	PIK3R3-NC	0.576
Kaushansky et al. Chem and Biol 2008	ErbB4	1056	EIGHSPPPApYTPMSGNQd	PIK3R1-NC	1.436
Kaushansky et al. Chem and Biol 2008	ErbB4	1056	EIGHSPPPApYTPMSGNQd	PIK3R2-NC	0.461
Kaushansky et al. Chem and Biol 2008	ErbB4	1081	AAEQGVSVPpYRAPTSTId	ABL2	1.231
Kaushansky et al. Chem and Biol 2008	ErbB4	1081	AAEQGVSVPpYRAPTSTId	CRKL	1.242
Kaushansky et al. Chem and Biol 2008	ErbB4	1128	VQEDSSTQRpYSADPTVFd	SRC	0.504
Kaushansky et al. Chem and Biol 2008	ErbB4	1150	PRGELDEEGpYMTPMRDKd	SYK-NC	0.33
Kaushansky et al. Chem and Biol 2008	ErbB4	1150	PRGELDEEGpYMTPMRDKd	ABL2	0.018
Kaushansky et al. Chem and Biol 2008	ErbB4	1150	PRGELDEEGpYMTPMRDKd	CRK	0.029
Kaushansky et al. Chem and Biol 2008	ErbB4	1150	PRGELDEEGpYMTPMRDKd	CRKL	0.065
Kaushansky et al. Chem and Biol 2008	ErbB4	1150	PRGELDEEGpYMTPMRDKd	RASA1-N	0.027
Jones et al. 2006 / Kaushansky et al. Chem and Biol 2008	ErbB4	1162	PMRDKPKQEpYLNPVEENd	ABL2	0.283
Jones et al. 2006 / Kaushansky et al. Chem and Biol 2008	ErbB4	1162	PMRDKPKQEpYLNPVEENd	VAV2	0.1
Jones et al. 2006 / Kaushansky et al. Chem and Biol 2008	ErbB4	1162	PMRDKPKQEpYLNPVEENd	RASA1-N	0.983
Jones et al. 2006 / Kaushansky et al. Chem and Biol 2008	ErbB4	1188	DLQALDNPEpYHNASNGPd	ABL2	0.035
Jones et al. 2006 / Kaushansky et al. Chem and Biol 2008	ErbB4	1188	DLQALDNPEpYHNASNGPd	SHC1-PTB	0.717
Kaushansky et al. Chem and Biol 2008	ErbB4	1202	NGPPKAEDEpYVNEPLYLd	SYK-N	0.006
Kaushansky et al. Chem and Biol 2008	ErbB4	1242	AKKAFDNPDpYWNHSLPPd	ABL2	0.034
Kaushansky et al. Chem and Biol 2008	ErbB4	1242	AKKAFDNPDpYWNHSLPPd	SHC1-PTB	0.509
Jones et al. 2006 / Kaushansky et al. Chem and Biol 2008	ErbB4	1258	PRSTLQHPDpYLQEYSTKd	VAV2	0.769
Jones et al. 2006	ErbB4	1284	RPIVAENPEpYLSEFSLK	SYK-NC	1.667
Jones et al. 2006	ErbB4	1284	RPIVAENPEpYLSEFSLK	SLA2	2
Jones et al. 2006	ErbB4	1284	RPIVAENPEpYLSEFSLK	ABL2	0.221
Jones et al. 2006	ErbB4	1284	RPIVAENPEpYLSEFSLK	PIK3R3-NC	2
Jones et al. 2006	ErbB4	1284	RPIVAENPEpYLSEFSLK	PIK3R2-NC	2
Jones et al. 2006	ErbB4	1284	RPIVAENPEpYLSEFSLK	VAV2	2
Jones et al. 2006	ErbB4	1284	RPIVAENPEpYLSEFSLK	SHC1-PTB	0.024
Jones et al. 2006	ErbB4	1284	RPIVAENPEpYLSEFSLK	SH2B3	2
Jones et al. 2006	ErbB4	1284	RPIVAENPEpYLSEFSLK	RASA1-N	0.709
Jones et al. 2006	ErbB4	1284	RPIVAENPEpYLSEFSLK	PLCG1-NC	2

## Sheet: All original PM interactions
Reference	Receptor	pY	Sequence	Protein	Kd
Kaushansky et al. Mol Biosys 2008	ErbB1	727	LGSGAFGTVpYKGLWIPEd	YES1	0.54
Kaushansky et al. Mol Biosys 2008	ErbB1	727	LGSGAFGTVpYKGLWIPEd	SRC	0.579
Kaushansky et al. Mol Biosys 2008	ErbB1	801	LMPFGCLLDpYVREHKDNd	SYK-N	0.559
Kaushansky et al. Mol Biosys 2008	ErbB1	813	EHKDNIGSQpYLLNWCVQd	SYK-NC	0.24
Kaushansky et al. Mol Biosys 2008	ErbB1	813	EHKDNIGSQpYLLNWCVQd	GRB10	0.353
Kaushansky et al. Mol Biosys 2008	ErbB1	813	EHKDNIGSQpYLLNWCVQd	GRB7	0.456
Kaushansky et al. Mol Biosys 2008	ErbB1	813	EHKDNIGSQpYLLNWCVQd	YES1	0.022
Kaushansky et al. Mol Biosys 2008	ErbB1	813	EHKDNIGSQpYLLNWCVQd	SRC	0.084
Kaushansky et al. Mol Biosys 2008	ErbB1	813	EHKDNIGSQpYLLNWCVQd	ABL2	0.201
Kaushansky et al. Mol Biosys 2008	ErbB1	813	EHKDNIGSQpYLLNWCVQd	SHF	1.06
Kaushansky et al. Mol Biosys 2008	ErbB1	813	EHKDNIGSQpYLLNWCVQd	SHB	0.276
Kaushansky et al. Mol Biosys 2008	ErbB1	813	EHKDNIGSQpYLLNWCVQd	SHE	1.376
Kaushansky et al. Mol Biosys 2008	ErbB1	813	EHKDNIGSQpYLLNWCVQd	TNS3	1.887
Kaushansky et al. Mol Biosys 2008	ErbB1	813	EHKDNIGSQpYLLNWCVQd	TENC1	1.145
Kaushansky et al. Mol Biosys 2008	ErbB1	813	EHKDNIGSQpYLLNWCVQd	NCK2	0.195
Kaushansky et al. Mol Biosys 2008	ErbB1	813	EHKDNIGSQpYLLNWCVQd	PIK3R1-C	1.849
Kaushansky et al. Mol Biosys 2008	ErbB1	813	EHKDNIGSQpYLLNWCVQd	PIK3R3-NC	1.868
Kaushansky et al. Mol Biosys 2008	ErbB1	813	EHKDNIGSQpYLLNWCVQd	PIK3R1-NC	1.82
Kaushansky et al. Mol Biosys 2008	ErbB1	813	EHKDNIGSQpYLLNWCVQd	VAV3	0.96
Kaushansky et al. Mol Biosys 2008	ErbB1	813	EHKDNIGSQpYLLNWCVQd	VAV1	0.373
Kaushansky et al. Mol Biosys 2008	ErbB1	813	EHKDNIGSQpYLLNWCVQd	VAV2	0.472
Kaushansky et al. Mol Biosys 2008	ErbB1	813	EHKDNIGSQpYLLNWCVQd	SH2D3C	0.052
Kaushansky et al. Mol Biosys 2008	ErbB1	813	EHKDNIGSQpYLLNWCVQd	SHC1-PTB	1.498
Kaushansky et al. Mol Biosys 2008	ErbB1	813	EHKDNIGSQpYLLNWCVQd	RASA1-C	1.95
Kaushansky et al. Mol Biosys 2008	ErbB1	813	EHKDNIGSQpYLLNWCVQd	RASA1-NC	0.155
Kaushansky et al. Mol Biosys 2008	ErbB1	813	EHKDNIGSQpYLLNWCVQd	SH2D1B	1.6
Kaushansky et al. Mol Biosys 2008	ErbB1	813	EHKDNIGSQpYLLNWCVQd	ITK	0.31
Jones et al. 2006 / Kaushansky et al. Mol Biosys 2008 / Kaushansky et al. Chem and Biol 2008	ErbB1	869	KLLGAEEKEpYHAEGGKVd	BLK	1.708
Jones et al. 2006 / Kaushansky et al. Mol Biosys 2008 / Kaushansky et al. Chem and Biol 2008	ErbB1	869	KLLGAEEKEpYHAEGGKVd	ABL2	2
Kaushansky et al. Mol Biosys 2008	ErbB1	891	ALESILHRIpYTHQSDVWd	HSH2D	1.128
Kaushansky et al. Mol Biosys 2008	ErbB1	891	ALESILHRIpYTHQSDVWd	TNS4	0.299
Jones et al. 2006 / Kaushansky et al. Mol Biosys 2008 / Kaushansky et al. Chem and Biol 2008	ErbB1	915	ELMTFGSKPpYDGIPASEd	SYK-NC	1.549
Jones et al. 2006 / Kaushansky et al. Mol Biosys 2008 / Kaushansky et al. Chem and Biol 2008	ErbB1	915	ELMTFGSKPpYDGIPASEd	YES1	0.328
Jones et al. 2006 / Kaushansky et al. Mol Biosys 2008 / Kaushansky et al. Chem and Biol 2008	ErbB1	915	ELMTFGSKPpYDGIPASEd	BLK	1.177
Jones et al. 2006 / Kaushansky et al. Mol Biosys 2008 / Kaushansky et al. Chem and Biol 2008	ErbB1	915	ELMTFGSKPpYDGIPASEd	ABL2	0.137
Jones et al. 2006 / Kaushansky et al. Mol Biosys 2008 / Kaushansky et al. Chem and Biol 2008	ErbB1	915	ELMTFGSKPpYDGIPASEd	SHB	1.059
Jones et al. 2006 / Kaushansky et al. Mol Biosys 2008 / Kaushansky et al. Chem and Biol 2008	ErbB1	915	ELMTFGSKPpYDGIPASEd	RASA1-N	1.473
Jones et al. 2006 / Kaushansky et al. Mol Biosys 2008 / Kaushansky et al. Chem and Biol 2008	ErbB1	998	LPSPTDSNFpYRALMDEEd	SH2D2A	2
Jones et al. 2006 / Kaushansky et al. Mol Biosys 2008 / Kaushansky et al. Chem and Biol 2008	ErbB1	998	LPSPTDSNFpYRALMDEEd	ZAP70-NC	1.653
Jones et al. 2006 / Kaushansky et al. Mol Biosys 2008 / Kaushansky et al. Chem and Biol 2008	ErbB1	998	LPSPTDSNFpYRALMDEEd	SYK-NC	0.905
Jones et al. 2006 / Kaushansky et al. Mol Biosys 2008 / Kaushansky et al. Chem and Biol 2008	ErbB1	998	LPSPTDSNFpYRALMDEEd	GRB10	2
Jones et al. 2006 / Kaushansky et al. Mol Biosys 2008 / Kaushansky et al. Chem and Biol 2008	ErbB1	998	LPSPTDSNFpYRALMDEEd	GRB7	0.755
Jones et al. 2006 / Kaushansky et al. Mol Biosys 2008 / Kaushansky et al. Chem and Biol 2008	ErbB1	998	LPSPTDSNFpYRALMDEEd	YES1	0.724
Jones et al. 2006 / Kaushansky et al. Mol Biosys 2008 / Kaushansky et al. Chem and Biol 2008	ErbB1	998	LPSPTDSNFpYRALMDEEd	SRC	1.139
Jones et al. 2006 / Kaushansky et al. Mol Biosys 2008 / Kaushansky et al. Chem and Biol 2008	ErbB1	998	LPSPTDSNFpYRALMDEEd	LCK	2
Jones et al. 2006 / Kaushansky et al. Mol Biosys 2008 / Kaushansky et al. Chem and Biol 2008	ErbB1	998	LPSPTDSNFpYRALMDEEd	BLK	0.191
Jones et al. 2006 / Kaushansky et al. Mol Biosys 2008 / Kaushansky et al. Chem and Biol 2008	ErbB1	998	LPSPTDSNFpYRALMDEEd	SLA	1.602
Jones et al. 2006 / Kaushansky et al. Mol Biosys 2008 / Kaushansky et al. Chem and Biol 2008	ErbB1	998	LPSPTDSNFpYRALMDEEd	ABL2	2
Jones et al. 2006 / Kaushansky et al. Mol Biosys 2008 / Kaushansky et al. Chem and Biol 2008	ErbB1	998	LPSPTDSNFpYRALMDEEd	TNS4	2
Jones et al. 2006 / Kaushansky et al. Mol Biosys 2008 / Kaushansky et al. Chem and Biol 2008	ErbB1	998	LPSPTDSNFpYRALMDEEd	SOCS1	2
Jones et al. 2006 / Kaushansky et al. Mol Biosys 2008 / Kaushansky et al. Chem and Biol 2008	ErbB1	998	LPSPTDSNFpYRALMDEEd	SOCS2	2
Jones et al. 2006 / Kaushansky et al. Mol Biosys 2008 / Kaushansky et al. Chem and Biol 2008	ErbB1	998	LPSPTDSNFpYRALMDEEd	PTPN6-NC	2
Jones et al. 2006 / Kaushansky et al. Mol Biosys 2008 / Kaushansky et al. Chem and Biol 2008	ErbB1	998	LPSPTDSNFpYRALMDEEd	PIK3R3-NC	0.968
Jones et al. 2006 / Kaushansky et al. Mol Biosys 2008 / Kaushansky et al. Chem and Biol 2008	ErbB1	998	LPSPTDSNFpYRALMDEEd	PIK3R1-NC	0.239
Jones et al. 2006 / Kaushansky et al. Mol Biosys 2008 / Kaushansky et al. Chem and Biol 2008	ErbB1	998	LPSPTDSNFpYRALMDEEd	FES	1.234
Jones et al. 2006 / Kaushansky et al. Mol Biosys 2008 / Kaushansky et al. Chem and Biol 2008	ErbB1	998	LPSPTDSNFpYRALMDEEd	SH2D3C	2
Jones et al. 2006 / Kaushansky et al. Mol Biosys 2008 / Kaushansky et al. Chem and Biol 2008	ErbB1	998	LPSPTDSNFpYRALMDEEd	SHC1-PTB	1.152
Jones et al. 2006 / Kaushansky et al. Mol Biosys 2008 / Kaushansky et al. Chem and Biol 2008	ErbB1	998	LPSPTDSNFpYRALMDEEd	SHC2-PTB	0.978
Jones et al. 2006 / Kaushansky et al. Mol Biosys 2008 / Kaushansky et al. Chem and Biol 2008	ErbB1	998	LPSPTDSNFpYRALMDEEd	SH2B	2
Jones et al. 2006 / Kaushansky et al. Mol Biosys 2008 / Kaushansky et al. Chem and Biol 2008	ErbB1	998	LPSPTDSNFpYRALMDEEd	SH2B3	1.362
Jones et al. 2006 / Kaushansky et al. Mol Biosys 2008 / Kaushansky et al. Chem and Biol 2008	ErbB1	998	LPSPTDSNFpYRALMDEEd	RASA1-N	1.061
Jones et al. 2006 / Kaushansky et al. Mol Biosys 2008 / Kaushansky et al. Chem and Biol 2008	ErbB1	998	LPSPTDSNFpYRALMDEEd	PLCG2-NC	1.5
Jones et al. 2006 / Kaushansky et al. Mol Biosys 2008 / Kaushansky et al. Chem and Biol 2008	ErbB1	998	LPSPTDSNFpYRALMDEEd	RASA1-NC	1.384
Jones et al. 2006 / Kaushansky et al. Mol Biosys 2008 / Kaushansky et al. Chem and Biol 2008	ErbB1	998	LPSPTDSNFpYRALMDEEd	ITK	0.277
Jones et al. 2006 / Kaushansky et al. Mol Biosys 2008 / Kaushansky et al. Chem and Biol 2008	ErbB1	1016	MDDVVDADEpYLIPQQGFd	SYK-C	0.934
Jones et al. 2006 / Kaushansky et al. Mol Biosys 2008 / Kaushansky et al. Chem and Biol 2008	ErbB1	1016	MDDVVDADEpYLIPQQGFd	SYK-NC	0.534
Jones et al. 2006 / Kaushansky et al. Mol Biosys 2008 / Kaushansky et al. Chem and Biol 2008	ErbB1	1016	MDDVVDADEpYLIPQQGFd	GRB7	2
Jones et al. 2006 / Kaushansky et al. Mol Biosys 2008 / Kaushansky et al. Chem and Biol 2008	ErbB1	1016	MDDVVDADEpYLIPQQGFd	BLK	0.658
Jones et al. 2006 / Kaushansky et al. Mol Biosys 2008 / Kaushansky et al. Chem and Biol 2008	ErbB1	1016	MDDVVDADEpYLIPQQGFd	SLA	2
Jones et al. 2006 / Kaushansky et al. Mol Biosys 2008 / Kaushansky et al. Chem and Biol 2008	ErbB1	1016	MDDVVDADEpYLIPQQGFd	ABL2	0.282
Jones et al. 2006 / Kaushansky et al. Mol Biosys 2008 / Kaushansky et al. Chem and Biol 2008	ErbB1	1016	MDDVVDADEpYLIPQQGFd	SHB	1.991
Jones et al. 2006 / Kaushansky et al. Mol Biosys 2008 / Kaushansky et al. Chem and Biol 2008	ErbB1	1016	MDDVVDADEpYLIPQQGFd	TENC1	2
Jones et al. 2006 / Kaushansky et al. Mol Biosys 2008 / Kaushansky et al. Chem and Biol 2008	ErbB1	1016	MDDVVDADEpYLIPQQGFd	TNS4	0.922
Jones et al. 2006 / Kaushansky et al. Mol Biosys 2008 / Kaushansky et al. Chem and Biol 2008	ErbB1	1016	MDDVVDADEpYLIPQQGFd	CRK	0.47
Jones et al. 2006 / Kaushansky et al. Mol Biosys 2008 / Kaushansky et al. Chem and Biol 2008	ErbB1	1016	MDDVVDADEpYLIPQQGFd	CRKL	0.998
Jones et al. 2006 / Kaushansky et al. Mol Biosys 2008 / Kaushansky et al. Chem and Biol 2008	ErbB1	1016	MDDVVDADEpYLIPQQGFd	PLCG1-C	2
Jones et al. 2006 / Kaushansky et al. Mol Biosys 2008 / Kaushansky et al. Chem and Biol 2008	ErbB1	1016	MDDVVDADEpYLIPQQGFd	NCK2	2
Jones et al. 2006 / Kaushansky et al. Mol Biosys 2008 / Kaushansky et al. Chem and Biol 2008	ErbB1	1016	MDDVVDADEpYLIPQQGFd	NCK1	1.004
Jones et al. 2006 / Kaushansky et al. Mol Biosys 2008 / Kaushansky et al. Chem and Biol 2008	ErbB1	1016	MDDVVDADEpYLIPQQGFd	PTPN11-N	0.379
Jones et al. 2006 / Kaushansky et al. Mol Biosys 2008 / Kaushansky et al. Chem and Biol 2008	ErbB1	1016	MDDVVDADEpYLIPQQGFd	PIK3R3-N	0.47
Jones et al. 2006 / Kaushansky et al. Mol Biosys 2008 / Kaushansky et al. Chem and Biol 2008	ErbB1	1016	MDDVVDADEpYLIPQQGFd	PIK3R1-N	0.646
Jones et al. 2006 / Kaushansky et al. Mol Biosys 2008 / Kaushansky et al. Chem and Biol 2008	ErbB1	1016	MDDVVDADEpYLIPQQGFd	PIK3R2-N	0.425
Jones et al. 2006 / Kaushansky et al. Mol Biosys 2008 / Kaushansky et al. Chem and Biol 2008	ErbB1	1016	MDDVVDADEpYLIPQQGFd	PIK3R3-C	0.193
Jones et al. 2006 / Kaushansky et al. Mol Biosys 2008 / Kaushansky et al. Chem and Biol 2008	ErbB1	1016	MDDVVDADEpYLIPQQGFd	PIK3R1-C	0.873
Jones et al. 2006 / Kaushansky et al. Mol Biosys 2008 / Kaushansky et al. Chem and Biol 2008	ErbB1	1016	MDDVVDADEpYLIPQQGFd	PIK3R3-NC	0.204
Jones et al. 2006 / Kaushansky et al. Mol Biosys 2008 / Kaushansky et al. Chem and Biol 2008	ErbB1	1016	MDDVVDADEpYLIPQQGFd	PIK3R1-NC	0.295
Jones et al. 2006 / Kaushansky et al. Mol Biosys 2008 / Kaushansky et al. Chem and Biol 2008	ErbB1	1016	MDDVVDADEpYLIPQQGFd	PIK3R2-NC	0.352
Jones et al. 2006 / Kaushansky et al. Mol Biosys 2008 / Kaushansky et al. Chem and Biol 2008	ErbB1	1016	MDDVVDADEpYLIPQQGFd	VAV3	2
Jones et al. 2006 / Kaushansky et al. Mol Biosys 2008 / Kaushansky et al. Chem and Biol 2008	ErbB1	1016	MDDVVDADEpYLIPQQGFd	VAV1	1.046
Jones et al. 2006 / Kaushansky et al. Mol Biosys 2008 / Kaushansky et al. Chem and Biol 2008	ErbB1	1016	MDDVVDADEpYLIPQQGFd	VAV2	2
Jones et al. 2006 / Kaushansky et al. Mol Biosys 2008 / Kaushansky et al. Chem and Biol 2008	ErbB1	1016	MDDVVDADEpYLIPQQGFd	SH2D3C	2
Jones et al. 2006 / Kaushansky et al. Mol Biosys 2008 / Kaushansky et al. Chem and Biol 2008	ErbB1	1016	MDDVVDADEpYLIPQQGFd	SH2D3A	2
Jones et al. 2006 / Kaushansky et al. Mol Biosys 2008 / Kaushansky et al. Chem and Biol 2008	ErbB1	1016	MDDVVDADEpYLIPQQGFd	SHC1-PTB	0.628
Jones et al. 2006 / Kaushansky et al. Mol Biosys 2008 / Kaushansky et al. Chem and Biol 2008	ErbB1	1016	MDDVVDADEpYLIPQQGFd	SHC2-PTB	0.664
Jones et al. 2006 / Kaushansky et al. Mol Biosys 2008 / Kaushansky et al. Chem and Biol 2008	ErbB1	1016	MDDVVDADEpYLIPQQGFd	SHC3	0.216
Jones et al. 2006 / Kaushansky et al. Mol Biosys 2008 / Kaushansky et al. Chem and Biol 2008	ErbB1	1016	MDDVVDADEpYLIPQQGFd	RASA1-N	0.769
Jones et al. 2006 / Kaushansky et al. Mol Biosys 2008 / Kaushansky et al. Chem and Biol 2008	ErbB1	1016	MDDVVDADEpYLIPQQGFd	PLCG2-NC	2
Jones et al. 2006 / Kaushansky et al. Mol Biosys 2008 / Kaushansky et al. Chem and Biol 2008	ErbB1	1016	MDDVVDADEpYLIPQQGFd	PLCG1-NC	0.794
Jones et al. 2006 / Kaushansky et al. Mol Biosys 2008 / Kaushansky et al. Chem and Biol 2008	ErbB1	1016	MDDVVDADEpYLIPQQGFd	RASA1-NC	1.417
Jones et al. 2006 / Kaushansky et al. Mol Biosys 2008 / Kaushansky et al. Chem and Biol 2008	ErbB1	1069	IKEDSFLQRpYSSDPTGAd	YES1	0.295
Jones et al. 2006 / Kaushansky et al. Mol Biosys 2008 / Kaushansky et al. Chem and Biol 2008	ErbB1	1069	IKEDSFLQRpYSSDPTGAd	ABL2	2
Jones et al. 2006 / Kaushansky et al. Mol Biosys 2008 / Kaushansky et al. Chem and Biol 2008	ErbB1	1069	IKEDSFLQRpYSSDPTGAd	SHB	0.862
Jones et al. 2006 / Kaushansky et al. Mol Biosys 2008 / Kaushansky et al. Chem and Biol 2008	ErbB1	1092	DDTFLPVPEpYINQSVPKd	SYK-C	1.924
Jones et al. 2006 / Kaushansky et al. Mol Biosys 2008 / Kaushansky et al. Chem and Biol 2008	ErbB1	1092	DDTFLPVPEpYINQSVPKd	SYK-NC	0.908
Jones et al. 2006 / Kaushansky et al. Mol Biosys 2008 / Kaushansky et al. Chem and Biol 2008	ErbB1	1092	DDTFLPVPEpYINQSVPKd	GRB10	1.296
Jones et al. 2006 / Kaushansky et al. Mol Biosys 2008 / Kaushansky et al. Chem and Biol 2008	ErbB1	1092	DDTFLPVPEpYINQSVPKd	GRB7	1.985
Jones et al. 2006 / Kaushansky et al. Mol Biosys 2008 / Kaushansky et al. Chem and Biol 2008	ErbB1	1092	DDTFLPVPEpYINQSVPKd	YES1	0.337
Jones et al. 2006 / Kaushansky et al. Mol Biosys 2008 / Kaushansky et al. Chem and Biol 2008	ErbB1	1092	DDTFLPVPEpYINQSVPKd	SRC	1.789
Jones et al. 2006 / Kaushansky et al. Mol Biosys 2008 / Kaushansky et al. Chem and Biol 2008	ErbB1	1092	DDTFLPVPEpYINQSVPKd	BLK	0.3
Jones et al. 2006 / Kaushansky et al. Mol Biosys 2008 / Kaushansky et al. Chem and Biol 2008	ErbB1	1092	DDTFLPVPEpYINQSVPKd	ABL1	0.916
Jones et al. 2006 / Kaushansky et al. Mol Biosys 2008 / Kaushansky et al. Chem and Biol 2008	ErbB1	1092	DDTFLPVPEpYINQSVPKd	ABL2	0.152
Jones et al. 2006 / Kaushansky et al. Mol Biosys 2008 / Kaushansky et al. Chem and Biol 2008	ErbB1	1092	DDTFLPVPEpYINQSVPKd	GRB2	0.198
Jones et al. 2006 / Kaushansky et al. Mol Biosys 2008 / Kaushansky et al. Chem and Biol 2008	ErbB1	1092	DDTFLPVPEpYINQSVPKd	NCK2	1.1
Jones et al. 2006 / Kaushansky et al. Mol Biosys 2008 / Kaushansky et al. Chem and Biol 2008	ErbB1	1092	DDTFLPVPEpYINQSVPKd	PIK3R3-N	0.507
Jones et al. 2006 / Kaushansky et al. Mol Biosys 2008 / Kaushansky et al. Chem and Biol 2008	ErbB1	1092	DDTFLPVPEpYINQSVPKd	PIK3R1-N	1.075
Jones et al. 2006 / Kaushansky et al. Mol Biosys 2008 / Kaushansky et al. Chem and Biol 2008	ErbB1	1092	DDTFLPVPEpYINQSVPKd	PIK3R2-N	0.453
Jones et al. 2006 / Kaushansky et al. Mol Biosys 2008 / Kaushansky et al. Chem and Biol 2008	ErbB1	1092	DDTFLPVPEpYINQSVPKd	PIK3R3-NC	1.024
Jones et al. 2006 / Kaushansky et al. Mol Biosys 2008 / Kaushansky et al. Chem and Biol 2008	ErbB1	1092	DDTFLPVPEpYINQSVPKd	PIK3R1-NC	0.67
Jones et al. 2006 / Kaushansky et al. Mol Biosys 2008 / Kaushansky et al. Chem and Biol 2008	ErbB1	1092	DDTFLPVPEpYINQSVPKd	PIK3R2-NC	1.406
Jones et al. 2006 / Kaushansky et al. Mol Biosys 2008 / Kaushansky et al. Chem and Biol 2008	ErbB1	1092	DDTFLPVPEpYINQSVPKd	VAV2	0.542
Jones et al. 2006 / Kaushansky et al. Mol Biosys 2008 / Kaushansky et al. Chem and Biol 2008	ErbB1	1092	DDTFLPVPEpYINQSVPKd	RASA1-N	0.18
Jones et al. 2006 / Kaushansky et al. Mol Biosys 2008 / Kaushansky et al. Chem and Biol 2008	ErbB1	1092	DDTFLPVPEpYINQSVPKd	PLCG2-NC	1.633
Jones et al. 2006 / Kaushansky et al. Mol Biosys 2008 / Kaushansky et al. Chem and Biol 2008	ErbB1	1092	DDTFLPVPEpYINQSVPKd	ITK	0.219
Jones et al. 2006 / Kaushansky et al. Mol Biosys 2008 / Kaushansky et al. Chem and Biol 2008	ErbB1	1110	PAGSVQNPVpYHNQPLNPd	ABL1	0.523
Jones et al. 2006 / Kaushansky et al. Mol Biosys 2008 / Kaushansky et al. Chem and Biol 2008	ErbB1	1110	PAGSVQNPVpYHNQPLNPd	ABL2	0.062
Jones et al. 2006 / Kaushansky et al. Mol Biosys 2008 / Kaushansky et al. Chem and Biol 2008	ErbB1	1110	PAGSVQNPVpYHNQPLNPd	GRB2	2
Jones et al. 2006 / Kaushansky et al. Mol Biosys 2008 / Kaushansky et al. Chem and Biol 2008	ErbB1	1110	PAGSVQNPVpYHNQPLNPd	NCK2	2
Jones et al. 2006 / Kaushansky et al. Mol Biosys 2008 / Kaushansky et al. Chem and Biol 2008	ErbB1	1110	PAGSVQNPVpYHNQPLNPd	SHC1-PTB	0.321
Jones et al. 2006 / Kaushansky et al. Mol Biosys 2008 / Kaushansky et al. Chem and Biol 2008	ErbB1	1125	NPAPSRDPHpYQDPHSTAd	SYK-NC	0.981
Jones et al. 2006 / Kaushansky et al. Mol Biosys 2008 / Kaushansky et al. Chem and Biol 2008	ErbB1	1125	NPAPSRDPHpYQDPHSTAd	YES1	0.378
Jones et al. 2006 / Kaushansky et al. Mol Biosys 2008 / Kaushansky et al. Chem and Biol 2008	ErbB1	1125	NPAPSRDPHpYQDPHSTAd	ABL2	0.133
Jones et al. 2006 / Kaushansky et al. Mol Biosys 2008 / Kaushansky et al. Chem and Biol 2008	ErbB1	1125	NPAPSRDPHpYQDPHSTAd	SHB	0.991
Jones et al. 2006 / Kaushansky et al. Mol Biosys 2008 / Kaushansky et al. Chem and Biol 2008	ErbB1	1125	NPAPSRDPHpYQDPHSTAd	TNS1	1.283
Jones et al. 2006 / Kaushansky et al. Mol Biosys 2008 / Kaushansky et al. Chem and Biol 2008	ErbB1	1125	NPAPSRDPHpYQDPHSTAd	CRK	1.234
Jones et al. 2006 / Kaushansky et al. Mol Biosys 2008 / Kaushansky et al. Chem and Biol 2008	ErbB1	1125	NPAPSRDPHpYQDPHSTAd	CRKL	2
Jones et al. 2006 / Kaushansky et al. Mol Biosys 2008 / Kaushansky et al. Chem and Biol 2008	ErbB1	1125	NPAPSRDPHpYQDPHSTAd	RASA1-N	1.319
Jones et al. 2006 / Kaushansky et al. Mol Biosys 2008 / Kaushansky et al. Chem and Biol 2008	ErbB1	1125	NPAPSRDPHpYQDPHSTAd	BMX	1.067
Jones et al. 2006 / Kaushansky et al. Mol Biosys 2008 / Kaushansky et al. Chem and Biol 2008	ErbB1	1138	HSTAVGNPEpYLNTVQPTd	ZAP70-NC	1.137
Jones et al. 2006 / Kaushansky et al. Mol Biosys 2008 / Kaushansky et al. Chem and Biol 2008	ErbB1	1138	HSTAVGNPEpYLNTVQPTd	ABL2	0.085
Jones et al. 2006 / Kaushansky et al. Mol Biosys 2008 / Kaushansky et al. Chem and Biol 2008	ErbB1	1138	HSTAVGNPEpYLNTVQPTd	GRB2	0.724
Jones et al. 2006 / Kaushansky et al. Mol Biosys 2008 / Kaushansky et al. Chem and Biol 2008	ErbB1	1138	HSTAVGNPEpYLNTVQPTd	NCK2	0.326
Jones et al. 2006 / Kaushansky et al. Mol Biosys 2008 / Kaushansky et al. Chem and Biol 2008	ErbB1	1138	HSTAVGNPEpYLNTVQPTd	PIK3R3-N	0.838
Jones et al. 2006 / Kaushansky et al. Mol Biosys 2008 / Kaushansky et al. Chem and Biol 2008	ErbB1	1138	HSTAVGNPEpYLNTVQPTd	PIK3R2-N	0.763
Jones et al. 2006 / Kaushansky et al. Mol Biosys 2008 / Kaushansky et al. Chem and Biol 2008	ErbB1	1138	HSTAVGNPEpYLNTVQPTd	PIK3R3-NC	1.688
Jones et al. 2006 / Kaushansky et al. Mol Biosys 2008 / Kaushansky et al. Chem and Biol 2008	ErbB1	1138	HSTAVGNPEpYLNTVQPTd	PIK3R1-NC	1.569
Jones et al. 2006 / Kaushansky et al. Mol Biosys 2008 / Kaushansky et al. Chem and Biol 2008	ErbB1	1138	HSTAVGNPEpYLNTVQPTd	PIK3R2-NC	0.857
Jones et al. 2006 / Kaushansky et al. Mol Biosys 2008 / Kaushansky et al. Chem and Biol 2008	ErbB1	1138	HSTAVGNPEpYLNTVQPTd	VAV2	0.373
Jones et al. 2006 / Kaushansky et al. Mol Biosys 2008 / Kaushansky et al. Chem and Biol 2008	ErbB1	1138	HSTAVGNPEpYLNTVQPTd	SHC1-PTB	0.133
Jones et al. 2006 / Kaushansky et al. Mol Biosys 2008 / Kaushansky et al. Chem and Biol 2008	ErbB1	1138	HSTAVGNPEpYLNTVQPTd	RASA1-N	0.388
Jones et al. 2006 / Kaushansky et al. Mol Biosys 2008 / Kaushansky et al. Chem and Biol 2008	ErbB1	1138	HSTAVGNPEpYLNTVQPTd	ITK	1.758
Jones et al. 2006 / Kaushansky et al. Mol Biosys 2008 / Kaushansky et al. Chem and Biol 2008	ErbB1	1172	HQISLDNPDpYQQDFFPKd	SYK-C	0.869
Jones et al. 2006 / Kaushansky et al. Mol Biosys 2008 / Kaushansky et al. Chem and Biol 2008	ErbB1	1172	HQISLDNPDpYQQDFFPKd	SYK-NC	1.281
Jones et al. 2006 / Kaushansky et al. Mol Biosys 2008 / Kaushansky et al. Chem and Biol 2008	ErbB1	1172	HQISLDNPDpYQQDFFPKd	GRB14	1.249
Jones et al. 2006 / Kaushansky et al. Mol Biosys 2008 / Kaushansky et al. Chem and Biol 2008	ErbB1	1172	HQISLDNPDpYQQDFFPKd	GRB10	1.293
Jones et al. 2006 / Kaushansky et al. Mol Biosys 2008 / Kaushansky et al. Chem and Biol 2008	ErbB1	1172	HQISLDNPDpYQQDFFPKd	GRB7	2
Jones et al. 2006 / Kaushansky et al. Mol Biosys 2008 / Kaushansky et al. Chem and Biol 2008	ErbB1	1172	HQISLDNPDpYQQDFFPKd	YES1	0.098
Jones et al. 2006 / Kaushansky et al. Mol Biosys 2008 / Kaushansky et al. Chem and Biol 2008	ErbB1	1172	HQISLDNPDpYQQDFFPKd	FGR	0.546
Jones et al. 2006 / Kaushansky et al. Mol Biosys 2008 / Kaushansky et al. Chem and Biol 2008	ErbB1	1172	HQISLDNPDpYQQDFFPKd	SRC	0.466
Jones et al. 2006 / Kaushansky et al. Mol Biosys 2008 / Kaushansky et al. Chem and Biol 2008	ErbB1	1172	HQISLDNPDpYQQDFFPKd	LYN	1.59
Jones et al. 2006 / Kaushansky et al. Mol Biosys 2008 / Kaushansky et al. Chem and Biol 2008	ErbB1	1172	HQISLDNPDpYQQDFFPKd	BLK	0.751
Jones et al. 2006 / Kaushansky et al. Mol Biosys 2008 / Kaushansky et al. Chem and Biol 2008	ErbB1	1172	HQISLDNPDpYQQDFFPKd	SLA	2
Jones et al. 2006 / Kaushansky et al. Mol Biosys 2008 / Kaushansky et al. Chem and Biol 2008	ErbB1	1172	HQISLDNPDpYQQDFFPKd	ABL2	0.49
Jones et al. 2006 / Kaushansky et al. Mol Biosys 2008 / Kaushansky et al. Chem and Biol 2008	ErbB1	1172	HQISLDNPDpYQQDFFPKd	SHB	1.791
Jones et al. 2006 / Kaushansky et al. Mol Biosys 2008 / Kaushansky et al. Chem and Biol 2008	ErbB1	1172	HQISLDNPDpYQQDFFPKd	TNS3	0.736
Jones et al. 2006 / Kaushansky et al. Mol Biosys 2008 / Kaushansky et al. Chem and Biol 2008	ErbB1	1172	HQISLDNPDpYQQDFFPKd	TNS4	0.334
Jones et al. 2006 / Kaushansky et al. Mol Biosys 2008 / Kaushansky et al. Chem and Biol 2008	ErbB1	1172	HQISLDNPDpYQQDFFPKd	CRK	0.408
Jones et al. 2006 / Kaushansky et al. Mol Biosys 2008 / Kaushansky et al. Chem and Biol 2008	ErbB1	1172	HQISLDNPDpYQQDFFPKd	SUPT6H	1.031
Jones et al. 2006 / Kaushansky et al. Mol Biosys 2008 / Kaushansky et al. Chem and Biol 2008	ErbB1	1172	HQISLDNPDpYQQDFFPKd	NCK2	0.38
Jones et al. 2006 / Kaushansky et al. Mol Biosys 2008 / Kaushansky et al. Chem and Biol 2008	ErbB1	1172	HQISLDNPDpYQQDFFPKd	PIK3R1-N	0.404
Jones et al. 2006 / Kaushansky et al. Mol Biosys 2008 / Kaushansky et al. Chem and Biol 2008	ErbB1	1172	HQISLDNPDpYQQDFFPKd	PIK3R2-N	0.39
Jones et al. 2006 / Kaushansky et al. Mol Biosys 2008 / Kaushansky et al. Chem and Biol 2008	ErbB1	1172	HQISLDNPDpYQQDFFPKd	PIK3R3-NC	0.85
Jones et al. 2006 / Kaushansky et al. Mol Biosys 2008 / Kaushansky et al. Chem and Biol 2008	ErbB1	1172	HQISLDNPDpYQQDFFPKd	PIK3R1-NC	0.547
Jones et al. 2006 / Kaushansky et al. Mol Biosys 2008 / Kaushansky et al. Chem and Biol 2008	ErbB1	1172	HQISLDNPDpYQQDFFPKd	PIK3R2-NC	0.322
Jones et al. 2006 / Kaushansky et al. Mol Biosys 2008 / Kaushansky et al. Chem and Biol 2008	ErbB1	1172	HQISLDNPDpYQQDFFPKd	VAV3	2
Jones et al. 2006 / Kaushansky et al. Mol Biosys 2008 / Kaushansky et al. Chem and Biol 2008	ErbB1	1172	HQISLDNPDpYQQDFFPKd	VAV2	0.216
Jones et al. 2006 / Kaushansky et al. Mol Biosys 2008 / Kaushansky et al. Chem and Biol 2008	ErbB1	1172	HQISLDNPDpYQQDFFPKd	BCAR3	0.3
Jones et al. 2006 / Kaushansky et al. Mol Biosys 2008 / Kaushansky et al. Chem and Biol 2008	ErbB1	1172	HQISLDNPDpYQQDFFPKd	SH2D3C	1.913
Jones et al. 2006 / Kaushansky et al. Mol Biosys 2008 / Kaushansky et al. Chem and Biol 2008	ErbB1	1172	HQISLDNPDpYQQDFFPKd	SHC1-PTB	0.04
Jones et al. 2006 / Kaushansky et al. Mol Biosys 2008 / Kaushansky et al. Chem and Biol 2008	ErbB1	1172	HQISLDNPDpYQQDFFPKd	SHC2-PTB	1.313
Jones et al. 2006 / Kaushansky et al. Mol Biosys 2008 / Kaushansky et al. Chem and Biol 2008	ErbB1	1172	HQISLDNPDpYQQDFFPKd	SH2B	1.817
Jones et al. 2006 / Kaushansky et al. Mol Biosys 2008 / Kaushansky et al. Chem and Biol 2008	ErbB1	1172	HQISLDNPDpYQQDFFPKd	SH2B3	1.6
Jones et al. 2006 / Kaushansky et al. Mol Biosys 2008 / Kaushansky et al. Chem and Biol 2008	ErbB1	1172	HQISLDNPDpYQQDFFPKd	RASA1-N	1.139
Jones et al. 2006 / Kaushansky et al. Mol Biosys 2008 / Kaushansky et al. Chem and Biol 2008	ErbB1	1172	HQISLDNPDpYQQDFFPKd	PLCG2-N	0.841
Jones et al. 2006 / Kaushansky et al. Mol Biosys 2008 / Kaushansky et al. Chem and Biol 2008	ErbB1	1172	HQISLDNPDpYQQDFFPKd	PLCG2-NC	0.674
Jones et al. 2006 / Kaushansky et al. Mol Biosys 2008 / Kaushansky et al. Chem and Biol 2008	ErbB1	1172	HQISLDNPDpYQQDFFPKd	RASA1-NC	1.167
Jones et al. 2006 / Kaushansky et al. Mol Biosys 2008 / Kaushansky et al. Chem and Biol 2008	ErbB1	1172	HQISLDNPDpYQQDFFPKd	ITK	1.41
Jones et al. 2006 / Kaushansky et al. Mol Biosys 2008 / Kaushansky et al. Chem and Biol 2008	ErbB1	1197	KGSTAENAEpYLRVAPQSd	SYK-N	0.294
Jones et al. 2006 / Kaushansky et al. Mol Biosys 2008 / Kaushansky et al. Chem and Biol 2008	ErbB1	1197	KGSTAENAEpYLRVAPQSd	SYK-NC	0.38
Jones et al. 2006 / Kaushansky et al. Mol Biosys 2008 / Kaushansky et al. Chem and Biol 2008	ErbB1	1197	KGSTAENAEpYLRVAPQSd	GRB7	0.5
Jones et al. 2006 / Kaushansky et al. Mol Biosys 2008 / Kaushansky et al. Chem and Biol 2008	ErbB1	1197	KGSTAENAEpYLRVAPQSd	YES1	0.127
Jones et al. 2006 / Kaushansky et al. Mol Biosys 2008 / Kaushansky et al. Chem and Biol 2008	ErbB1	1197	KGSTAENAEpYLRVAPQSd	FGR	0.618
Jones et al. 2006 / Kaushansky et al. Mol Biosys 2008 / Kaushansky et al. Chem and Biol 2008	ErbB1	1197	KGSTAENAEpYLRVAPQSd	SRC	0.381
Jones et al. 2006 / Kaushansky et al. Mol Biosys 2008 / Kaushansky et al. Chem and Biol 2008	ErbB1	1197	KGSTAENAEpYLRVAPQSd	LYN	0.171
Jones et al. 2006 / Kaushansky et al. Mol Biosys 2008 / Kaushansky et al. Chem and Biol 2008	ErbB1	1197	KGSTAENAEpYLRVAPQSd	BLK	0.5
Jones et al. 2006 / Kaushansky et al. Mol Biosys 2008 / Kaushansky et al. Chem and Biol 2008	ErbB1	1197	KGSTAENAEpYLRVAPQSd	ABL2	0.214
Jones et al. 2006 / Kaushansky et al. Mol Biosys 2008 / Kaushansky et al. Chem and Biol 2008	ErbB1	1197	KGSTAENAEpYLRVAPQSd	GRB2	0.415
Jones et al. 2006 / Kaushansky et al. Mol Biosys 2008 / Kaushansky et al. Chem and Biol 2008	ErbB1	1197	KGSTAENAEpYLRVAPQSd	CRK	1.07
Jones et al. 2006 / Kaushansky et al. Mol Biosys 2008 / Kaushansky et al. Chem and Biol 2008	ErbB1	1197	KGSTAENAEpYLRVAPQSd	CRKL	1.339
Jones et al. 2006 / Kaushansky et al. Mol Biosys 2008 / Kaushansky et al. Chem and Biol 2008	ErbB1	1197	KGSTAENAEpYLRVAPQSd	PIK3R1-N	0.5
Jones et al. 2006 / Kaushansky et al. Mol Biosys 2008 / Kaushansky et al. Chem and Biol 2008	ErbB1	1197	KGSTAENAEpYLRVAPQSd	PIK3R2-N	0.5
Jones et al. 2006 / Kaushansky et al. Mol Biosys 2008 / Kaushansky et al. Chem and Biol 2008	ErbB1	1197	KGSTAENAEpYLRVAPQSd	PIK3R3-NC	0.805
Jones et al. 2006 / Kaushansky et al. Mol Biosys 2008 / Kaushansky et al. Chem and Biol 2008	ErbB1	1197	KGSTAENAEpYLRVAPQSd	PIK3R1-NC	0.5
Jones et al. 2006 / Kaushansky et al. Mol Biosys 2008 / Kaushansky et al. Chem and Biol 2008	ErbB1	1197	KGSTAENAEpYLRVAPQSd	SHC1	0.777
Jones et al. 2006 / Kaushansky et al. Mol Biosys 2008 / Kaushansky et al. Chem and Biol 2008	ErbB1	1197	KGSTAENAEpYLRVAPQSd	SHC1-PTB	0.337
Jones et al. 2006 / Kaushansky et al. Mol Biosys 2008 / Kaushansky et al. Chem and Biol 2008	ErbB1	1197	KGSTAENAEpYLRVAPQSd	SHC3	1.033
Jones et al. 2006 / Kaushansky et al. Mol Biosys 2008 / Kaushansky et al. Chem and Biol 2008	ErbB1	1197	KGSTAENAEpYLRVAPQSd	RASA1-N	0.708
Jones et al. 2006 / Kaushansky et al. Mol Biosys 2008 / Kaushansky et al. Chem and Biol 2008	ErbB1	1197	KGSTAENAEpYLRVAPQSd	PLCG2-NC	0.5
Jones et al. 2006 / Kaushansky et al. Mol Biosys 2008 / Kaushansky et al. Chem and Biol 2008	ErbB1	1197	KGSTAENAEpYLRVAPQSd	RASA1-NC	0.5
Jones et al. 2006 / Kaushansky et al. Mol Biosys 2008 / Kaushansky et al. Chem and Biol 2008	ErbB1	1197	KGSTAENAEpYLRVAPQSd	ITK	0.5
Jones et al. 2006 / Kaushansky et al. Mol Biosys 2008 / Kaushansky et al. Chem and Biol 2008	ErbB1	1197	KGSTAENAEpYLRVAPQSd	TEC	0.48
Kaushansky et al. Chem and Biol 2008	ErbB2	877	RLLDIDETEpYHADGGKVd	GRB7	1.198
Kaushansky et al. Chem and Biol 2008	ErbB2	877	RLLDIDETEpYHADGGKVd	YES1	1.89
Kaushansky et al. Chem and Biol 2008	ErbB2	877	RLLDIDETEpYHADGGKVd	BLK	0.718
Kaushansky et al. Chem and Biol 2008	ErbB2	877	RLLDIDETEpYHADGGKVd	PLCG2-N	0.647
Kaushansky et al. Chem and Biol 2008	ErbB2	877	RLLDIDETEpYHADGGKVd	PLCG2-NC	1.104
Kaushansky et al. Chem and Biol 2008	ErbB2	877	RLLDIDETEpYHADGGKVd	RASA1-NC	1.403
Jones et al. 2006 / Kaushansky et al. Chem and Biol 2008	ErbB2	1023	MGDLVDAEEpYLVPQQGF	SYK-NC	0.372
Jones et al. 2006 / Kaushansky et al. Chem and Biol 2008	ErbB2	1023	MGDLVDAEEpYLVPQQGF	GRB7	2
Jones et al. 2006 / Kaushansky et al. Chem and Biol 2008	ErbB2	1023	MGDLVDAEEpYLVPQQGF	YES1	1.169
Jones et al. 2006 / Kaushansky et al. Chem and Biol 2008	ErbB2	1023	MGDLVDAEEpYLVPQQGF	FGR	2
Jones et al. 2006 / Kaushansky et al. Chem and Biol 2008	ErbB2	1023	MGDLVDAEEpYLVPQQGF	SRC	0.757
Jones et al. 2006 / Kaushansky et al. Chem and Biol 2008	ErbB2	1023	MGDLVDAEEpYLVPQQGF	LYN	2
Jones et al. 2006 / Kaushansky et al. Chem and Biol 2008	ErbB2	1023	MGDLVDAEEpYLVPQQGF	BLK	2
Jones et al. 2006 / Kaushansky et al. Chem and Biol 2008	ErbB2	1023	MGDLVDAEEpYLVPQQGF	SLA2	2
Jones et al. 2006 / Kaushansky et al. Chem and Biol 2008	ErbB2	1023	MGDLVDAEEpYLVPQQGF	SLA	2
Jones et al. 2006 / Kaushansky et al. Chem and Biol 2008	ErbB2	1023	MGDLVDAEEpYLVPQQGF	ABL2	2
Jones et al. 2006 / Kaushansky et al. Chem and Biol 2008	ErbB2	1023	MGDLVDAEEpYLVPQQGF	TENC1	2
Jones et al. 2006 / Kaushansky et al. Chem and Biol 2008	ErbB2	1023	MGDLVDAEEpYLVPQQGF	CRK	2
Jones et al. 2006 / Kaushansky et al. Chem and Biol 2008	ErbB2	1023	MGDLVDAEEpYLVPQQGF	CRKL	2
Jones et al. 2006 / Kaushansky et al. Chem and Biol 2008	ErbB2	1023	MGDLVDAEEpYLVPQQGF	SUPT6H	0.912
Jones et al. 2006 / Kaushansky et al. Chem and Biol 2008	ErbB2	1023	MGDLVDAEEpYLVPQQGF	PLCG1-C	1.458
Jones et al. 2006 / Kaushansky et al. Chem and Biol 2008	ErbB2	1023	MGDLVDAEEpYLVPQQGF	SOCS1	2
Jones et al. 2006 / Kaushansky et al. Chem and Biol 2008	ErbB2	1023	MGDLVDAEEpYLVPQQGF	SOCS2	2
Jones et al. 2006 / Kaushansky et al. Chem and Biol 2008	ErbB2	1023	MGDLVDAEEpYLVPQQGF	DAPP1	2
Jones et al. 2006 / Kaushansky et al. Chem and Biol 2008	ErbB2	1023	MGDLVDAEEpYLVPQQGF	NCK2	2
Jones et al. 2006 / Kaushansky et al. Chem and Biol 2008	ErbB2	1023	MGDLVDAEEpYLVPQQGF	PTPN6-C	2
Jones et al. 2006 / Kaushansky et al. Chem and Biol 2008	ErbB2	1023	MGDLVDAEEpYLVPQQGF	PIK3R3-N	1.927
Jones et al. 2006 / Kaushansky et al. Chem and Biol 2008	ErbB2	1023	MGDLVDAEEpYLVPQQGF	PIK3R2-N	1.948
Jones et al. 2006 / Kaushansky et al. Chem and Biol 2008	ErbB2	1023	MGDLVDAEEpYLVPQQGF	PIK3R1-C	2
Jones et al. 2006 / Kaushansky et al. Chem and Biol 2008	ErbB2	1023	MGDLVDAEEpYLVPQQGF	PIK3R3-NC	0.527
Jones et al. 2006 / Kaushansky et al. Chem and Biol 2008	ErbB2	1023	MGDLVDAEEpYLVPQQGF	PIK3R1-NC	1.639
Jones et al. 2006 / Kaushansky et al. Chem and Biol 2008	ErbB2	1023	MGDLVDAEEpYLVPQQGF	PIK3R2-NC	2
Jones et al. 2006 / Kaushansky et al. Chem and Biol 2008	ErbB2	1023	MGDLVDAEEpYLVPQQGF	VAV3	2
Jones et al. 2006 / Kaushansky et al. Chem and Biol 2008	ErbB2	1023	MGDLVDAEEpYLVPQQGF	VAV1	2
Jones et al. 2006 / Kaushansky et al. Chem and Biol 2008	ErbB2	1023	MGDLVDAEEpYLVPQQGF	VAV2	2
Jones et al. 2006 / Kaushansky et al. Chem and Biol 2008	ErbB2	1023	MGDLVDAEEpYLVPQQGF	SH2D3A	2
Jones et al. 2006 / Kaushansky et al. Chem and Biol 2008	ErbB2	1023	MGDLVDAEEpYLVPQQGF	SHC1-PTB	2
Jones et al. 2006 / Kaushansky et al. Chem and Biol 2008	ErbB2	1023	MGDLVDAEEpYLVPQQGF	SHC2-PTB	2
Jones et al. 2006 / Kaushansky et al. Chem and Biol 2008	ErbB2	1023	MGDLVDAEEpYLVPQQGF	SHC3	2
Jones et al. 2006 / Kaushansky et al. Chem and Biol 2008	ErbB2	1023	MGDLVDAEEpYLVPQQGF	SH2B2	2
Jones et al. 2006 / Kaushansky et al. Chem and Biol 2008	ErbB2	1023	MGDLVDAEEpYLVPQQGF	RASA1-N	1.999
Jones et al. 2006 / Kaushansky et al. Chem and Biol 2008	ErbB2	1023	MGDLVDAEEpYLVPQQGF	PLCG1-NC	2
Jones et al. 2006 / Kaushansky et al. Chem and Biol 2008	ErbB2	1023	MGDLVDAEEpYLVPQQGF	RASA1-NC	2
Jones et al. 2006 / Kaushansky et al. Chem and Biol 2008	ErbB2	1023	MGDLVDAEEpYLVPQQGF	ITK	2
Jones et al. 2006 / Kaushansky et al. Chem and Biol 2008	ErbB2	1023	MGDLVDAEEpYLVPQQGF	TEC	2
Kaushansky et al. Chem and Biol 2008	ErbB2	1112	THDPSPLQRpYSEDPTVPd	BLK	0.763
Kaushansky et al. Chem and Biol 2008	ErbB2	1112	THDPSPLQRpYSEDPTVPd	PLCG2-NC	1.059
Jones et al. 2006 / Kaushansky et al. Chem and Biol 2008	ErbB2	1139	PLTCSPQPEpYVNQPDVR	SH2D2A	0.98
Jones et al. 2006 / Kaushansky et al. Chem and Biol 2008	ErbB2	1139	PLTCSPQPEpYVNQPDVR	SYK-NC	0.973
Jones et al. 2006 / Kaushansky et al. Chem and Biol 2008	ErbB2	1139	PLTCSPQPEpYVNQPDVR	GRB7	2
Jones et al. 2006 / Kaushansky et al. Chem and Biol 2008	ErbB2	1139	PLTCSPQPEpYVNQPDVR	FGR	0.454
Jones et al. 2006 / Kaushansky et al. Chem and Biol 2008	ErbB2	1139	PLTCSPQPEpYVNQPDVR	SRC	2
Jones et al. 2006 / Kaushansky et al. Chem and Biol 2008	ErbB2	1139	PLTCSPQPEpYVNQPDVR	HCK	2
Jones et al. 2006 / Kaushansky et al. Chem and Biol 2008	ErbB2	1139	PLTCSPQPEpYVNQPDVR	LYN	2
Jones et al. 2006 / Kaushansky et al. Chem and Biol 2008	ErbB2	1139	PLTCSPQPEpYVNQPDVR	BLK	2
Jones et al. 2006 / Kaushansky et al. Chem and Biol 2008	ErbB2	1139	PLTCSPQPEpYVNQPDVR	SLA	2
Jones et al. 2006 / Kaushansky et al. Chem and Biol 2008	ErbB2	1139	PLTCSPQPEpYVNQPDVR	ABL1	0.157
Jones et al. 2006 / Kaushansky et al. Chem and Biol 2008	ErbB2	1139	PLTCSPQPEpYVNQPDVR	ABL2	0.071
Jones et al. 2006 / Kaushansky et al. Chem and Biol 2008	ErbB2	1139	PLTCSPQPEpYVNQPDVR	GRB2	0.076
Jones et al. 2006 / Kaushansky et al. Chem and Biol 2008	ErbB2	1139	PLTCSPQPEpYVNQPDVR	GRAP2	0.958
Jones et al. 2006 / Kaushansky et al. Chem and Biol 2008	ErbB2	1139	PLTCSPQPEpYVNQPDVR	TNS3	0.765
Jones et al. 2006 / Kaushansky et al. Chem and Biol 2008	ErbB2	1139	PLTCSPQPEpYVNQPDVR	TENC1	0.565
Jones et al. 2006 / Kaushansky et al. Chem and Biol 2008	ErbB2	1139	PLTCSPQPEpYVNQPDVR	CRK	2
Jones et al. 2006 / Kaushansky et al. Chem and Biol 2008	ErbB2	1139	PLTCSPQPEpYVNQPDVR	CRKL	2
Jones et al. 2006 / Kaushansky et al. Chem and Biol 2008	ErbB2	1139	PLTCSPQPEpYVNQPDVR	SH3BP2	0.406
Jones et al. 2006 / Kaushansky et al. Chem and Biol 2008	ErbB2	1139	PLTCSPQPEpYVNQPDVR	PLCG1-C	1.932
Jones et al. 2006 / Kaushansky et al. Chem and Biol 2008	ErbB2	1139	PLTCSPQPEpYVNQPDVR	NCK2	0.777
Jones et al. 2006 / Kaushansky et al. Chem and Biol 2008	ErbB2	1139	PLTCSPQPEpYVNQPDVR	PTPN11-NC	0.877
Jones et al. 2006 / Kaushansky et al. Chem and Biol 2008	ErbB2	1139	PLTCSPQPEpYVNQPDVR	PIK3R3-N	0.395
Jones et al. 2006 / Kaushansky et al. Chem and Biol 2008	ErbB2	1139	PLTCSPQPEpYVNQPDVR	PIK3R1-N	0.508
Jones et al. 2006 / Kaushansky et al. Chem and Biol 2008	ErbB2	1139	PLTCSPQPEpYVNQPDVR	PIK3R2-N	0.281
Jones et al. 2006 / Kaushansky et al. Chem and Biol 2008	ErbB2	1139	PLTCSPQPEpYVNQPDVR	PIK3R3-C	1.219
Jones et al. 2006 / Kaushansky et al. Chem and Biol 2008	ErbB2	1139	PLTCSPQPEpYVNQPDVR	PIK3R3-NC	0.304
Jones et al. 2006 / Kaushansky et al. Chem and Biol 2008	ErbB2	1139	PLTCSPQPEpYVNQPDVR	PIK3R1-NC	0.741
Jones et al. 2006 / Kaushansky et al. Chem and Biol 2008	ErbB2	1139	PLTCSPQPEpYVNQPDVR	PIK3R2-NC	0.776
Jones et al. 2006 / Kaushansky et al. Chem and Biol 2008	ErbB2	1139	PLTCSPQPEpYVNQPDVR	VAV1	0.206
Jones et al. 2006 / Kaushansky et al. Chem and Biol 2008	ErbB2	1139	PLTCSPQPEpYVNQPDVR	VAV2	0.226
Jones et al. 2006 / Kaushansky et al. Chem and Biol 2008	ErbB2	1139	PLTCSPQPEpYVNQPDVR	BCAR3	1.001
Jones et al. 2006 / Kaushansky et al. Chem and Biol 2008	ErbB2	1139	PLTCSPQPEpYVNQPDVR	RASA1-N	0.675
Jones et al. 2006 / Kaushansky et al. Chem and Biol 2008	ErbB2	1139	PLTCSPQPEpYVNQPDVR	PLCG2-NC	1.282
Jones et al. 2006 / Kaushansky et al. Chem and Biol 2008	ErbB2	1139	PLTCSPQPEpYVNQPDVR	PLCG1-NC	2
Jones et al. 2006 / Kaushansky et al. Chem and Biol 2008	ErbB2	1139	PLTCSPQPEpYVNQPDVR	ITK	1.512
Jones et al. 2006 / Kaushansky et al. Chem and Biol 2008	ErbB2	1139	PLTCSPQPEpYVNQPDVR	BMX	0.52
Jones et al. 2006 / Kaushansky et al. Chem and Biol 2008	ErbB2	1196	FGGAVENPEpYLTPQGGA	SYK-C	1.237
Jones et al. 2006 / Kaushansky et al. Chem and Biol 2008	ErbB2	1196	FGGAVENPEpYLTPQGGA	SYK-NC	1.149
Jones et al. 2006 / Kaushansky et al. Chem and Biol 2008	ErbB2	1196	FGGAVENPEpYLTPQGGA	YES1	1.193
Jones et al. 2006 / Kaushansky et al. Chem and Biol 2008	ErbB2	1196	FGGAVENPEpYLTPQGGA	FGR	1.684
Jones et al. 2006 / Kaushansky et al. Chem and Biol 2008	ErbB2	1196	FGGAVENPEpYLTPQGGA	ABL2	0.368
Jones et al. 2006 / Kaushansky et al. Chem and Biol 2008	ErbB2	1196	FGGAVENPEpYLTPQGGA	GRB2	1.326
Jones et al. 2006 / Kaushansky et al. Chem and Biol 2008	ErbB2	1196	FGGAVENPEpYLTPQGGA	CRKL	1.444
Jones et al. 2006 / Kaushansky et al. Chem and Biol 2008	ErbB2	1196	FGGAVENPEpYLTPQGGA	NCK2	0.759
Jones et al. 2006 / Kaushansky et al. Chem and Biol 2008	ErbB2	1196	FGGAVENPEpYLTPQGGA	PIK3R3-N	1.385
Jones et al. 2006 / Kaushansky et al. Chem and Biol 2008	ErbB2	1196	FGGAVENPEpYLTPQGGA	PIK3R2-N	1.282
Jones et al. 2006 / Kaushansky et al. Chem and Biol 2008	ErbB2	1196	FGGAVENPEpYLTPQGGA	PIK3R3-NC	0.95
Jones et al. 2006 / Kaushansky et al. Chem and Biol 2008	ErbB2	1196	FGGAVENPEpYLTPQGGA	PIK3R1-NC	0.226
Jones et al. 2006 / Kaushansky et al. Chem and Biol 2008	ErbB2	1196	FGGAVENPEpYLTPQGGA	VAV3	0.596
Jones et al. 2006 / Kaushansky et al. Chem and Biol 2008	ErbB2	1196	FGGAVENPEpYLTPQGGA	VAV1	1.245
Jones et al. 2006 / Kaushansky et al. Chem and Biol 2008	ErbB2	1196	FGGAVENPEpYLTPQGGA	VAV2	0.372
Jones et al. 2006 / Kaushansky et al. Chem and Biol 2008	ErbB2	1196	FGGAVENPEpYLTPQGGA	SHC1-PTB	0.153
Jones et al. 2006 / Kaushansky et al. Chem and Biol 2008	ErbB2	1196	FGGAVENPEpYLTPQGGA	RASA1-N	0.638
Jones et al. 2006 / Kaushansky et al. Chem and Biol 2008	ErbB2	1196	FGGAVENPEpYLTPQGGA	PLCG2-NC	1.352
Jones et al. 2006 / Kaushansky et al. Chem and Biol 2008	ErbB2	1196	FGGAVENPEpYLTPQGGA	ITK	0.767
Jones et al. 2006 / Kaushansky et al. Chem and Biol 2008	ErbB2	1221	AFSPAFDNLpYYWDQDPPE	SYK-N	0.258
Jones et al. 2006 / Kaushansky et al. Chem and Biol 2008	ErbB2	1221	AFSPAFDNLpYYWDQDPPE	ZAP70-NC	1.435
Jones et al. 2006 / Kaushansky et al. Chem and Biol 2008	ErbB2	1221	AFSPAFDNLpYYWDQDPPE	SYK-C	2
Jones et al. 2006 / Kaushansky et al. Chem and Biol 2008	ErbB2	1221	AFSPAFDNLpYYWDQDPPE	SYK-NC	0.413
Jones et al. 2006 / Kaushansky et al. Chem and Biol 2008	ErbB2	1221	AFSPAFDNLpYYWDQDPPE	GRB14	1.399
Jones et al. 2006 / Kaushansky et al. Chem and Biol 2008	ErbB2	1221	AFSPAFDNLpYYWDQDPPE	GRB10	0.115
Jones et al. 2006 / Kaushansky et al. Chem and Biol 2008	ErbB2	1221	AFSPAFDNLpYYWDQDPPE	GRB7	0.985
Jones et al. 2006 / Kaushansky et al. Chem and Biol 2008	ErbB2	1221	AFSPAFDNLpYYWDQDPPE	YES1	0.045
Jones et al. 2006 / Kaushansky et al. Chem and Biol 2008	ErbB2	1221	AFSPAFDNLpYYWDQDPPE	FGR	2
Jones et al. 2006 / Kaushansky et al. Chem and Biol 2008	ErbB2	1221	AFSPAFDNLpYYWDQDPPE	SRC	0.035
Jones et al. 2006 / Kaushansky et al. Chem and Biol 2008	ErbB2	1221	AFSPAFDNLpYYWDQDPPE	LYN	0.927
Jones et al. 2006 / Kaushansky et al. Chem and Biol 2008	ErbB2	1221	AFSPAFDNLpYYWDQDPPE	BLK	1.203
Jones et al. 2006 / Kaushansky et al. Chem and Biol 2008	ErbB2	1221	AFSPAFDNLpYYWDQDPPE	SLA2	1.441
Jones et al. 2006 / Kaushansky et al. Chem and Biol 2008	ErbB2	1221	AFSPAFDNLpYYWDQDPPE	SLA	1.072
Jones et al. 2006 / Kaushansky et al. Chem and Biol 2008	ErbB2	1221	AFSPAFDNLpYYWDQDPPE	ABL2	0.499
Jones et al. 2006 / Kaushansky et al. Chem and Biol 2008	ErbB2	1221	AFSPAFDNLpYYWDQDPPE	SHF	0.342
Jones et al. 2006 / Kaushansky et al. Chem and Biol 2008	ErbB2	1221	AFSPAFDNLpYYWDQDPPE	SHB	0.21
Jones et al. 2006 / Kaushansky et al. Chem and Biol 2008	ErbB2	1221	AFSPAFDNLpYYWDQDPPE	SHD	2
Jones et al. 2006 / Kaushansky et al. Chem and Biol 2008	ErbB2	1221	AFSPAFDNLpYYWDQDPPE	SUPT6H	1.566
Jones et al. 2006 / Kaushansky et al. Chem and Biol 2008	ErbB2	1221	AFSPAFDNLpYYWDQDPPE	SH3BP2	2
Jones et al. 2006 / Kaushansky et al. Chem and Biol 2008	ErbB2	1221	AFSPAFDNLpYYWDQDPPE	PLCG1-C	2
Jones et al. 2006 / Kaushansky et al. Chem and Biol 2008	ErbB2	1221	AFSPAFDNLpYYWDQDPPE	SOCS1	1.23
Jones et al. 2006 / Kaushansky et al. Chem and Biol 2008	ErbB2	1221	AFSPAFDNLpYYWDQDPPE	PTPN11-N	2
Jones et al. 2006 / Kaushansky et al. Chem and Biol 2008	ErbB2	1221	AFSPAFDNLpYYWDQDPPE	PIK3R3-N	2
Jones et al. 2006 / Kaushansky et al. Chem and Biol 2008	ErbB2	1221	AFSPAFDNLpYYWDQDPPE	PIK3R2-N	0.948
Jones et al. 2006 / Kaushansky et al. Chem and Biol 2008	ErbB2	1221	AFSPAFDNLpYYWDQDPPE	PIK3R3-C	1.907
Jones et al. 2006 / Kaushansky et al. Chem and Biol 2008	ErbB2	1221	AFSPAFDNLpYYWDQDPPE	PIK3R1-C	2
Jones et al. 2006 / Kaushansky et al. Chem and Biol 2008	ErbB2	1221	AFSPAFDNLpYYWDQDPPE	PIK3R3-NC	2
Jones et al. 2006 / Kaushansky et al. Chem and Biol 2008	ErbB2	1221	AFSPAFDNLpYYWDQDPPE	PIK3R1-NC	1.155
Jones et al. 2006 / Kaushansky et al. Chem and Biol 2008	ErbB2	1221	AFSPAFDNLpYYWDQDPPE	PIK3R2-NC	2
Jones et al. 2006 / Kaushansky et al. Chem and Biol 2008	ErbB2	1221	AFSPAFDNLpYYWDQDPPE	VAV3	1.647
Jones et al. 2006 / Kaushansky et al. Chem and Biol 2008	ErbB2	1221	AFSPAFDNLpYYWDQDPPE	VAV2	1.746
Jones et al. 2006 / Kaushansky et al. Chem and Biol 2008	ErbB2	1221	AFSPAFDNLpYYWDQDPPE	SH2D3C	0.162
Jones et al. 2006 / Kaushansky et al. Chem and Biol 2008	ErbB2	1221	AFSPAFDNLpYYWDQDPPE	SH2D3A	1.279
Jones et al. 2006 / Kaushansky et al. Chem and Biol 2008	ErbB2	1221	AFSPAFDNLpYYWDQDPPE	SHC1-PTB	0.171
Jones et al. 2006 / Kaushansky et al. Chem and Biol 2008	ErbB2	1221	AFSPAFDNLpYYWDQDPPE	SHC2-PTB	0.429
Jones et al. 2006 / Kaushansky et al. Chem and Biol 2008	ErbB2	1221	AFSPAFDNLpYYWDQDPPE	RASA1-N	0.366
Jones et al. 2006 / Kaushansky et al. Chem and Biol 2008	ErbB2	1221	AFSPAFDNLpYYWDQDPPE	PLCG2-N	2
Jones et al. 2006 / Kaushansky et al. Chem and Biol 2008	ErbB2	1221	AFSPAFDNLpYYWDQDPPE	PLCG2-NC	2
Jones et al. 2006 / Kaushansky et al. Chem and Biol 2008	ErbB2	1221	AFSPAFDNLpYYWDQDPPE	PLCG1-N	1.934
Jones et al. 2006 / Kaushansky et al. Chem and Biol 2008	ErbB2	1221	AFSPAFDNLpYYWDQDPPE	PLCG1-NC	1.958
Jones et al. 2006 / Kaushansky et al. Chem and Biol 2008	ErbB2	1221	AFSPAFDNLpYYWDQDPPE	RASA1-NC	0.898
Jones et al. 2006 / Kaushansky et al. Chem and Biol 2008	ErbB2	1221	AFSPAFDNLpYYWDQDPPE	BLNK	1.563
Jones et al. 2006 / Kaushansky et al. Chem and Biol 2008	ErbB2	1221	AFSPAFDNLpYYWDQDPPE	ITK	1.517
Jones et al. 2006 / Kaushansky et al. Chem and Biol 2008	ErbB2	1221	AFSPAFDNLpYYWDQDPPE	TEC	0.773
Jones et al. 2006 / Kaushansky et al. Chem and Biol 2008	ErbB2	1221	AFSPAFDNLpYYWDQDPPE	TXK	1.234
Jones et al. 2006 / Kaushansky et al. Chem and Biol 2008	ErbB2	1221	AFSPAFDNLpYYWDQDPPE	BMX	2
Jones et al. 2006 / Kaushansky et al. Chem and Biol 2008	ErbB2	1222	AFSPAFDNLYpYWDQDPPE	HSH2D	2
Jones et al. 2006 / Kaushansky et al. Chem and Biol 2008	ErbB2	1222	AFSPAFDNLYpYWDQDPPE	SYK-N	0.203
Jones et al. 2006 / Kaushansky et al. Chem and Biol 2008	ErbB2	1222	AFSPAFDNLYpYWDQDPPE	SYK-C	1.974
Jones et al. 2006 / Kaushansky et al. Chem and Biol 2008	ErbB2	1222	AFSPAFDNLYpYWDQDPPE	SYK-NC	0.456
Jones et al. 2006 / Kaushansky et al. Chem and Biol 2008	ErbB2	1222	AFSPAFDNLYpYWDQDPPE	GRB10	0.486
Jones et al. 2006 / Kaushansky et al. Chem and Biol 2008	ErbB2	1222	AFSPAFDNLYpYWDQDPPE	GRB7	2
Jones et al. 2006 / Kaushansky et al. Chem and Biol 2008	ErbB2	1222	AFSPAFDNLYpYWDQDPPE	YES1	2
Jones et al. 2006 / Kaushansky et al. Chem and Biol 2008	ErbB2	1222	AFSPAFDNLYpYWDQDPPE	FGR	2
Jones et al. 2006 / Kaushansky et al. Chem and Biol 2008	ErbB2	1222	AFSPAFDNLYpYWDQDPPE	SRC	2
Jones et al. 2006 / Kaushansky et al. Chem and Biol 2008	ErbB2	1222	AFSPAFDNLYpYWDQDPPE	BLK	2
Jones et al. 2006 / Kaushansky et al. Chem and Biol 2008	ErbB2	1222	AFSPAFDNLYpYWDQDPPE	SLA2	2
Jones et al. 2006 / Kaushansky et al. Chem and Biol 2008	ErbB2	1222	AFSPAFDNLYpYWDQDPPE	SLA	2
Jones et al. 2006 / Kaushansky et al. Chem and Biol 2008	ErbB2	1222	AFSPAFDNLYpYWDQDPPE	ABL1	1.841
Jones et al. 2006 / Kaushansky et al. Chem and Biol 2008	ErbB2	1222	AFSPAFDNLYpYWDQDPPE	ABL2	0.192
Jones et al. 2006 / Kaushansky et al. Chem and Biol 2008	ErbB2	1222	AFSPAFDNLYpYWDQDPPE	SHF	2
Jones et al. 2006 / Kaushansky et al. Chem and Biol 2008	ErbB2	1222	AFSPAFDNLYpYWDQDPPE	SHD	2
Jones et al. 2006 / Kaushansky et al. Chem and Biol 2008	ErbB2	1222	AFSPAFDNLYpYWDQDPPE	TNS1	2
Jones et al. 2006 / Kaushansky et al. Chem and Biol 2008	ErbB2	1222	AFSPAFDNLYpYWDQDPPE	TNS3	1.287
Jones et al. 2006 / Kaushansky et al. Chem and Biol 2008	ErbB2	1222	AFSPAFDNLYpYWDQDPPE	TENC1	0.843
Jones et al. 2006 / Kaushansky et al. Chem and Biol 2008	ErbB2	1222	AFSPAFDNLYpYWDQDPPE	CRKL	1.459
Jones et al. 2006 / Kaushansky et al. Chem and Biol 2008	ErbB2	1222	AFSPAFDNLYpYWDQDPPE	SUPT6H	2
Jones et al. 2006 / Kaushansky et al. Chem and Biol 2008	ErbB2	1222	AFSPAFDNLYpYWDQDPPE	SOCS3	2
Jones et al. 2006 / Kaushansky et al. Chem and Biol 2008	ErbB2	1222	AFSPAFDNLYpYWDQDPPE	SOCS1	1.915
Jones et al. 2006 / Kaushansky et al. Chem and Biol 2008	ErbB2	1222	AFSPAFDNLYpYWDQDPPE	SOCS2	2
Jones et al. 2006 / Kaushansky et al. Chem and Biol 2008	ErbB2	1222	AFSPAFDNLYpYWDQDPPE	SOCS6	2
Jones et al. 2006 / Kaushansky et al. Chem and Biol 2008	ErbB2	1222	AFSPAFDNLYpYWDQDPPE	SOCS5	2
Jones et al. 2006 / Kaushansky et al. Chem and Biol 2008	ErbB2	1222	AFSPAFDNLYpYWDQDPPE	DAPP1	2
Jones et al. 2006 / Kaushansky et al. Chem and Biol 2008	ErbB2	1222	AFSPAFDNLYpYWDQDPPE	NCK1	2
Jones et al. 2006 / Kaushansky et al. Chem and Biol 2008	ErbB2	1222	AFSPAFDNLYpYWDQDPPE	PTPN11-N	2
Jones et al. 2006 / Kaushansky et al. Chem and Biol 2008	ErbB2	1222	AFSPAFDNLYpYWDQDPPE	PTPN6-C	2
Jones et al. 2006 / Kaushansky et al. Chem and Biol 2008	ErbB2	1222	AFSPAFDNLYpYWDQDPPE	PIK3R3-C	2
Jones et al. 2006 / Kaushansky et al. Chem and Biol 2008	ErbB2	1222	AFSPAFDNLYpYWDQDPPE	PIK3R1-C	2
Jones et al. 2006 / Kaushansky et al. Chem and Biol 2008	ErbB2	1222	AFSPAFDNLYpYWDQDPPE	PIK3R3-NC	0.783
Jones et al. 2006 / Kaushansky et al. Chem and Biol 2008	ErbB2	1222	AFSPAFDNLYpYWDQDPPE	PIK3R1-NC	1.838
Jones et al. 2006 / Kaushansky et al. Chem and Biol 2008	ErbB2	1222	AFSPAFDNLYpYWDQDPPE	PIK3R2-NC	2
Jones et al. 2006 / Kaushansky et al. Chem and Biol 2008	ErbB2	1222	AFSPAFDNLYpYWDQDPPE	VAV3	2
Jones et al. 2006 / Kaushansky et al. Chem and Biol 2008	ErbB2	1222	AFSPAFDNLYpYWDQDPPE	VAV1	2
Jones et al. 2006 / Kaushansky et al. Chem and Biol 2008	ErbB2	1222	AFSPAFDNLYpYWDQDPPE	VAV2	2
Jones et al. 2006 / Kaushansky et al. Chem and Biol 2008	ErbB2	1222	AFSPAFDNLYpYWDQDPPE	BCAR3	2
Jones et al. 2006 / Kaushansky et al. Chem and Biol 2008	ErbB2	1222	AFSPAFDNLYpYWDQDPPE	SH2D3C	0.705
Jones et al. 2006 / Kaushansky et al. Chem and Biol 2008	ErbB2	1222	AFSPAFDNLYpYWDQDPPE	SH2D3A	1.596
Jones et al. 2006 / Kaushansky et al. Chem and Biol 2008	ErbB2	1222	AFSPAFDNLYpYWDQDPPE	SHC1	2
Jones et al. 2006 / Kaushansky et al. Chem and Biol 2008	ErbB2	1222	AFSPAFDNLYpYWDQDPPE	SHC1-PTB	0.088
Jones et al. 2006 / Kaushansky et al. Chem and Biol 2008	ErbB2	1222	AFSPAFDNLYpYWDQDPPE	SHC4	2
Jones et al. 2006 / Kaushansky et al. Chem and Biol 2008	ErbB2	1222	AFSPAFDNLYpYWDQDPPE	SHC2-PTB	0.457
Jones et al. 2006 / Kaushansky et al. Chem and Biol 2008	ErbB2	1222	AFSPAFDNLYpYWDQDPPE	SHC3	1.714
Jones et al. 2006 / Kaushansky et al. Chem and Biol 2008	ErbB2	1222	AFSPAFDNLYpYWDQDPPE	SH2B2	1.471
Jones et al. 2006 / Kaushansky et al. Chem and Biol 2008	ErbB2	1222	AFSPAFDNLYpYWDQDPPE	SH2B3	2
Jones et al. 2006 / Kaushansky et al. Chem and Biol 2008	ErbB2	1222	AFSPAFDNLYpYWDQDPPE	RASA1-N	0.504
Jones et al. 2006 / Kaushansky et al. Chem and Biol 2008	ErbB2	1222	AFSPAFDNLYpYWDQDPPE	PLCG2-N	2
Jones et al. 2006 / Kaushansky et al. Chem and Biol 2008	ErbB2	1222	AFSPAFDNLYpYWDQDPPE	PLCG2-NC	2
Jones et al. 2006 / Kaushansky et al. Chem and Biol 2008	ErbB2	1222	AFSPAFDNLYpYWDQDPPE	PLCG1-N	2
Jones et al. 2006 / Kaushansky et al. Chem and Biol 2008	ErbB2	1222	AFSPAFDNLYpYWDQDPPE	PLCG1-NC	1.785
Jones et al. 2006 / Kaushansky et al. Chem and Biol 2008	ErbB2	1222	AFSPAFDNLYpYWDQDPPE	RASA1-C	2
Jones et al. 2006 / Kaushansky et al. Chem and Biol 2008	ErbB2	1222	AFSPAFDNLYpYWDQDPPE	RASA1-NC	2
Jones et al. 2006 / Kaushansky et al. Chem and Biol 2008	ErbB2	1222	AFSPAFDNLYpYWDQDPPE	SH2D1A	2
Jones et al. 2006 / Kaushansky et al. Chem and Biol 2008	ErbB2	1222	AFSPAFDNLYpYWDQDPPE	SH2D1B	2
Jones et al. 2006 / Kaushansky et al. Chem and Biol 2008	ErbB2	1222	AFSPAFDNLYpYWDQDPPE	ITK	2
Jones et al. 2006 / Kaushansky et al. Chem and Biol 2008	ErbB2	1222	AFSPAFDNLYpYWDQDPPE	BTK	2
Jones et al. 2006 / Kaushansky et al. Chem and Biol 2008	ErbB2	1222	AFSPAFDNLYpYWDQDPPE	TEC	1.605
Jones et al. 2006 / Kaushansky et al. Chem and Biol 2008	ErbB2	1222	AFSPAFDNLYpYWDQDPPE	TXK	2
Jones et al. 2006 / Kaushansky et al. Chem and Biol 2008	ErbB2	1222	AFSPAFDNLYpYWDQDPPE	BMX	2
Jones et al. 2006 / Kaushansky et al. Chem and Biol 2008	ErbB2	1248	GTPTAENPEpYLGLDVPV	ABL2	0.21
Jones et al. 2006 / Kaushansky et al. Chem and Biol 2008	ErbB2	1248	GTPTAENPEpYLGLDVPV	SHC1-PTB	0.277
Jones et al. 2006 / Kaushansky et al. Chem and Biol 2008	ErbB3	868	LPPDDKQLLpYSEAKTPI	SYK-NC	0.923
Jones et al. 2006 / Kaushansky et al. Chem and Biol 2008	ErbB3	868	LPPDDKQLLpYSEAKTPI	ABL2	0.071
Jones et al. 2006 / Kaushansky et al. Chem and Biol 2008	ErbB3	868	LPPDDKQLLpYSEAKTPI	CRKL	1.755
Jones et al. 2006 / Kaushansky et al. Chem and Biol 2008	ErbB3	868	LPPDDKQLLpYSEAKTPI	NCK2	2
Jones et al. 2006 / Kaushansky et al. Chem and Biol 2008	ErbB3	868	LPPDDKQLLpYSEAKTPI	PIK3R3-NC	2
Jones et al. 2006 / Kaushansky et al. Chem and Biol 2008	ErbB3	868	LPPDDKQLLpYSEAKTPI	BCAR3	1.779
Jones et al. 2006 / Kaushansky et al. Chem and Biol 2008	ErbB3	868	LPPDDKQLLpYSEAKTPI	SHC1-PTB	2
Jones et al. 2006 / Kaushansky et al. Chem and Biol 2008	ErbB3	868	LPPDDKQLLpYSEAKTPI	RASA1-N	0.953
Jones et al. 2006 / Kaushansky et al. Chem and Biol 2008	ErbB3	1054	QSLLSPSSGpYMPMNQGN	SYK-C	1.175
Jones et al. 2006 / Kaushansky et al. Chem and Biol 2008	ErbB3	1054	QSLLSPSSGpYMPMNQGN	ABL2	0.167
Jones et al. 2006 / Kaushansky et al. Chem and Biol 2008	ErbB3	1054	QSLLSPSSGpYMPMNQGN	SHF	1.23
Jones et al. 2006 / Kaushansky et al. Chem and Biol 2008	ErbB3	1054	QSLLSPSSGpYMPMNQGN	SHB	1.372
Jones et al. 2006 / Kaushansky et al. Chem and Biol 2008	ErbB3	1054	QSLLSPSSGpYMPMNQGN	PIK3R3-N	0.999
Jones et al. 2006 / Kaushansky et al. Chem and Biol 2008	ErbB3	1054	QSLLSPSSGpYMPMNQGN	PIK3R1-N	0.566
Jones et al. 2006 / Kaushansky et al. Chem and Biol 2008	ErbB3	1054	QSLLSPSSGpYMPMNQGN	PIK3R2-N	0.999
Jones et al. 2006 / Kaushansky et al. Chem and Biol 2008	ErbB3	1054	QSLLSPSSGpYMPMNQGN	PIK3R3-C	0.109
Jones et al. 2006 / Kaushansky et al. Chem and Biol 2008	ErbB3	1054	QSLLSPSSGpYMPMNQGN	PIK3R1-C	0.999
Jones et al. 2006 / Kaushansky et al. Chem and Biol 2008	ErbB3	1054	QSLLSPSSGpYMPMNQGN	PIK3R3-NC	0.05
Jones et al. 2006 / Kaushansky et al. Chem and Biol 2008	ErbB3	1054	QSLLSPSSGpYMPMNQGN	PIK3R1-NC	0.105
Jones et al. 2006 / Kaushansky et al. Chem and Biol 2008	ErbB3	1054	QSLLSPSSGpYMPMNQGN	PIK3R2-NC	0.088
Jones et al. 2006 / Kaushansky et al. Chem and Biol 2008	ErbB3	1054	QSLLSPSSGpYMPMNQGN	SHC1-PTB	2
Jones et al. 2006 / Kaushansky et al. Chem and Biol 2008	ErbB3	1054	QSLLSPSSGpYMPMNQGN	ITK	1.674
Jones et al. 2006 / Kaushansky et al. Chem and Biol 2008	ErbB3	1197	TEEEDEDEEpYEYMNRRR	SYK-NC	1.258
Jones et al. 2006 / Kaushansky et al. Chem and Biol 2008	ErbB3	1197	TEEEDEDEEpYEYMNRRR	GRB7	0.099
Jones et al. 2006 / Kaushansky et al. Chem and Biol 2008	ErbB3	1197	TEEEDEDEEpYEYMNRRR	YES1	0.125
Jones et al. 2006 / Kaushansky et al. Chem and Biol 2008	ErbB3	1197	TEEEDEDEEpYEYMNRRR	FGR	0.709
Jones et al. 2006 / Kaushansky et al. Chem and Biol 2008	ErbB3	1197	TEEEDEDEEpYEYMNRRR	SRC	0.866
Jones et al. 2006 / Kaushansky et al. Chem and Biol 2008	ErbB3	1197	TEEEDEDEEpYEYMNRRR	LYN	1.068
Jones et al. 2006 / Kaushansky et al. Chem and Biol 2008	ErbB3	1197	TEEEDEDEEpYEYMNRRR	BLK	0.068
Jones et al. 2006 / Kaushansky et al. Chem and Biol 2008	ErbB3	1197	TEEEDEDEEpYEYMNRRR	ABL1	1.425
Jones et al. 2006 / Kaushansky et al. Chem and Biol 2008	ErbB3	1197	TEEEDEDEEpYEYMNRRR	ABL2	1.106
Jones et al. 2006 / Kaushansky et al. Chem and Biol 2008	ErbB3	1197	TEEEDEDEEpYEYMNRRR	TENC1	1.633
Jones et al. 2006 / Kaushansky et al. Chem and Biol 2008	ErbB3	1197	TEEEDEDEEpYEYMNRRR	PIK3R3-N	0.281
Jones et al. 2006 / Kaushansky et al. Chem and Biol 2008	ErbB3	1197	TEEEDEDEEpYEYMNRRR	PIK3R1-N	0.674
Jones et al. 2006 / Kaushansky et al. Chem and Biol 2008	ErbB3	1197	TEEEDEDEEpYEYMNRRR	PIK3R2-N	0.239
Jones et al. 2006 / Kaushansky et al. Chem and Biol 2008	ErbB3	1197	TEEEDEDEEpYEYMNRRR	PIK3R3-NC	0.499
Jones et al. 2006 / Kaushansky et al. Chem and Biol 2008	ErbB3	1197	TEEEDEDEEpYEYMNRRR	PIK3R1-NC	0.499
Jones et al. 2006 / Kaushansky et al. Chem and Biol 2008	ErbB3	1197	TEEEDEDEEpYEYMNRRR	PIK3R2-NC	0.448
Jones et al. 2006 / Kaushansky et al. Chem and Biol 2008	ErbB3	1197	TEEEDEDEEpYEYMNRRR	RASA1-N	0.929
Jones et al. 2006 / Kaushansky et al. Chem and Biol 2008	ErbB3	1197	TEEEDEDEEpYEYMNRRR	PLCG2-NC	0.614
Jones et al. 2006 / Kaushansky et al. Chem and Biol 2008	ErbB3	1197	TEEEDEDEEpYEYMNRRR	ITK	0.155
Kaushansky et al. Chem and Biol 2008	ErbB3	1199	TEEEDEDEEYEpYMNRRRRH	ZAP70-NC	1.466
Kaushansky et al. Chem and Biol 2008	ErbB3	1199	TEEEDEDEEYEpYMNRRRRH	YES1	0.585
Kaushansky et al. Chem and Biol 2008	ErbB3	1199	TEEEDEDEEYEpYMNRRRRH	FGR	1.132
Kaushansky et al. Chem and Biol 2008	ErbB3	1199	TEEEDEDEEYEpYMNRRRRH	BLK	1.807
Kaushansky et al. Chem and Biol 2008	ErbB3	1199	TEEEDEDEEYEpYMNRRRRH	ABL2	0.296
Kaushansky et al. Chem and Biol 2008	ErbB3	1199	TEEEDEDEEYEpYMNRRRRH	PIK3R3-N	1.377
Kaushansky et al. Chem and Biol 2008	ErbB3	1199	TEEEDEDEEYEpYMNRRRRH	PIK3R2-N	1.349
Kaushansky et al. Chem and Biol 2008	ErbB3	1199	TEEEDEDEEYEpYMNRRRRH	PIK3R3-NC	1.456
Kaushansky et al. Chem and Biol 2008	ErbB3	1199	TEEEDEDEEYEpYMNRRRRH	PIK3R1-NC	1.51
Kaushansky et al. Chem and Biol 2008	ErbB3	1199	TEEEDEDEEYEpYMNRRRRH	RASA1-N	0.306
Jones et al. 2006 / Kaushansky et al. Chem and Biol 2008	ErbB3	1222	RPSSLEELGpYEYMDVGS	SYK-NC	0.851
Jones et al. 2006 / Kaushansky et al. Chem and Biol 2008	ErbB3	1222	RPSSLEELGpYEYMDVGS	ABL2	0.158
Jones et al. 2006 / Kaushansky et al. Chem and Biol 2008	ErbB3	1222	RPSSLEELGpYEYMDVGS	TENC1	0.903
Jones et al. 2006 / Kaushansky et al. Chem and Biol 2008	ErbB3	1222	RPSSLEELGpYEYMDVGS	PIK3R3-N	0.553
Jones et al. 2006 / Kaushansky et al. Chem and Biol 2008	ErbB3	1222	RPSSLEELGpYEYMDVGS	PIK3R1-N	1.247
Jones et al. 2006 / Kaushansky et al. Chem and Biol 2008	ErbB3	1222	RPSSLEELGpYEYMDVGS	PIK3R3-C	0.27
Jones et al. 2006 / Kaushansky et al. Chem and Biol 2008	ErbB3	1222	RPSSLEELGpYEYMDVGS	PIK3R3-NC	0.097
Jones et al. 2006 / Kaushansky et al. Chem and Biol 2008	ErbB3	1222	RPSSLEELGpYEYMDVGS	PIK3R1-NC	0.375
Jones et al. 2006 / Kaushansky et al. Chem and Biol 2008	ErbB3	1222	RPSSLEELGpYEYMDVGS	PIK3R2-NC	0.385
Jones et al. 2006 / Kaushansky et al. Chem and Biol 2008	ErbB3	1222	RPSSLEELGpYEYMDVGS	VAV1	2
Jones et al. 2006 / Kaushansky et al. Chem and Biol 2008	ErbB3	1222	RPSSLEELGpYEYMDVGS	RASA1-N	0.671
Jones et al. 2006 / Kaushansky et al. Chem and Biol 2008	ErbB3	1224	RPSSLEELGYEpYMDVGSDL	SLA	2
Jones et al. 2006 / Kaushansky et al. Chem and Biol 2008	ErbB3	1224	RPSSLEELGYEpYMDVGSDL	ABL2	1.126
Jones et al. 2006 / Kaushansky et al. Chem and Biol 2008	ErbB3	1224	RPSSLEELGYEpYMDVGSDL	PIK3R3-NC	1.507
Jones et al. 2006 / Kaushansky et al. Chem and Biol 2008	ErbB3	1224	RPSSLEELGYEpYMDVGSDL	RASA1-N	2
Jones et al. 2006 / Kaushansky et al. Chem and Biol 2008	ErbB3	1224	RPSSLEELGYEpYMDVGSDL	PLCG2-NC	2
Jones et al. 2006 / Kaushansky et al. Chem and Biol 2008	ErbB3	1224	RPSSLEELGYEpYMDVGSDL	RASA1-NC	2
Jones et al. 2006 / Kaushansky et al. Chem and Biol 2008	ErbB3	1260	TAGTTPDEDpYEYMNRQR	SYK-NC	1.297
Jones et al. 2006 / Kaushansky et al. Chem and Biol 2008	ErbB3	1260	TAGTTPDEDpYEYMNRQR	GRB7	0.999
Jones et al. 2006 / Kaushansky et al. Chem and Biol 2008	ErbB3	1260	TAGTTPDEDpYEYMNRQR	SLA	2
Jones et al. 2006 / Kaushansky et al. Chem and Biol 2008	ErbB3	1260	TAGTTPDEDpYEYMNRQR	ABL2	0.357
Jones et al. 2006 / Kaushansky et al. Chem and Biol 2008	ErbB3	1260	TAGTTPDEDpYEYMNRQR	TENC1	1.617
Jones et al. 2006 / Kaushansky et al. Chem and Biol 2008	ErbB3	1260	TAGTTPDEDpYEYMNRQR	PIK3R3-N	0.171
Jones et al. 2006 / Kaushansky et al. Chem and Biol 2008	ErbB3	1260	TAGTTPDEDpYEYMNRQR	PIK3R1-N	0.296
Jones et al. 2006 / Kaushansky et al. Chem and Biol 2008	ErbB3	1260	TAGTTPDEDpYEYMNRQR	PIK3R2-N	0.199
Jones et al. 2006 / Kaushansky et al. Chem and Biol 2008	ErbB3	1260	TAGTTPDEDpYEYMNRQR	PIK3R3-C	0.13
Jones et al. 2006 / Kaushansky et al. Chem and Biol 2008	ErbB3	1260	TAGTTPDEDpYEYMNRQR	PIK3R3-NC	0.122
Jones et al. 2006 / Kaushansky et al. Chem and Biol 2008	ErbB3	1260	TAGTTPDEDpYEYMNRQR	PIK3R1-NC	0.043
Jones et al. 2006 / Kaushansky et al. Chem and Biol 2008	ErbB3	1260	TAGTTPDEDpYEYMNRQR	PIK3R2-NC	0.099
Jones et al. 2006 / Kaushansky et al. Chem and Biol 2008	ErbB3	1260	TAGTTPDEDpYEYMNRQR	RASA1-N	1.045
Jones et al. 2006 / Kaushansky et al. Chem and Biol 2008	ErbB3	1262	TAGTTPDEDYEpYMNRQRDG	GRB7	2
Jones et al. 2006 / Kaushansky et al. Chem and Biol 2008	ErbB3	1262	TAGTTPDEDYEpYMNRQRDG	SLA	2
Jones et al. 2006 / Kaushansky et al. Chem and Biol 2008	ErbB3	1262	TAGTTPDEDYEpYMNRQRDG	ABL2	1.959
Jones et al. 2006 / Kaushansky et al. Chem and Biol 2008	ErbB3	1262	TAGTTPDEDYEpYMNRQRDG	SOCS5	2
Jones et al. 2006 / Kaushansky et al. Chem and Biol 2008	ErbB3	1262	TAGTTPDEDYEpYMNRQRDG	PIK3R3-NC	2
Jones et al. 2006 / Kaushansky et al. Chem and Biol 2008	ErbB3	1262	TAGTTPDEDYEpYMNRQRDG	RASA1-N	1.214
Jones et al. 2006 / Kaushansky et al. Chem and Biol 2008	ErbB3	1262	TAGTTPDEDYEpYMNRQRDG	PLCG2-NC	2
Jones et al. 2006 / Kaushansky et al. Chem and Biol 2008	ErbB3	1262	TAGTTPDEDYEpYMNRQRDG	RASA1-NC	2
Jones et al. 2006 / Kaushansky et al. Chem and Biol 2008	ErbB3	1276	RDGGGPGGDpYAAMGACP	ZAP70-C	1.44
Jones et al. 2006 / Kaushansky et al. Chem and Biol 2008	ErbB3	1276	RDGGGPGGDpYAAMGACP	SYK-NC	0.596
Jones et al. 2006 / Kaushansky et al. Chem and Biol 2008	ErbB3	1276	RDGGGPGGDpYAAMGACP	GRB7	0.979
Jones et al. 2006 / Kaushansky et al. Chem and Biol 2008	ErbB3	1276	RDGGGPGGDpYAAMGACP	SRC	1.499
Jones et al. 2006 / Kaushansky et al. Chem and Biol 2008	ErbB3	1276	RDGGGPGGDpYAAMGACP	HCK	0.581
Jones et al. 2006 / Kaushansky et al. Chem and Biol 2008	ErbB3	1276	RDGGGPGGDpYAAMGACP	SLA2	2
Jones et al. 2006 / Kaushansky et al. Chem and Biol 2008	ErbB3	1276	RDGGGPGGDpYAAMGACP	SLA	2
Jones et al. 2006 / Kaushansky et al. Chem and Biol 2008	ErbB3	1276	RDGGGPGGDpYAAMGACP	ABL1	2
Jones et al. 2006 / Kaushansky et al. Chem and Biol 2008	ErbB3	1276	RDGGGPGGDpYAAMGACP	ABL2	0.147
Jones et al. 2006 / Kaushansky et al. Chem and Biol 2008	ErbB3	1276	RDGGGPGGDpYAAMGACP	PTK6	0.44
Jones et al. 2006 / Kaushansky et al. Chem and Biol 2008	ErbB3	1276	RDGGGPGGDpYAAMGACP	TNS3	1.499
Jones et al. 2006 / Kaushansky et al. Chem and Biol 2008	ErbB3	1276	RDGGGPGGDpYAAMGACP	TENC1	2
Jones et al. 2006 / Kaushansky et al. Chem and Biol 2008	ErbB3	1276	RDGGGPGGDpYAAMGACP	CRK	0.264
Jones et al. 2006 / Kaushansky et al. Chem and Biol 2008	ErbB3	1276	RDGGGPGGDpYAAMGACP	CRKL	0.435
Jones et al. 2006 / Kaushansky et al. Chem and Biol 2008	ErbB3	1276	RDGGGPGGDpYAAMGACP	PLCG1-C	0.689
Jones et al. 2006 / Kaushansky et al. Chem and Biol 2008	ErbB3	1276	RDGGGPGGDpYAAMGACP	NCK2	0.55
Jones et al. 2006 / Kaushansky et al. Chem and Biol 2008	ErbB3	1276	RDGGGPGGDpYAAMGACP	NCK1	0.208
Jones et al. 2006 / Kaushansky et al. Chem and Biol 2008	ErbB3	1276	RDGGGPGGDpYAAMGACP	PIK3R3-N	0.499
Jones et al. 2006 / Kaushansky et al. Chem and Biol 2008	ErbB3	1276	RDGGGPGGDpYAAMGACP	PIK3R1-N	0.528
Jones et al. 2006 / Kaushansky et al. Chem and Biol 2008	ErbB3	1276	RDGGGPGGDpYAAMGACP	PIK3R2-N	0.12
Jones et al. 2006 / Kaushansky et al. Chem and Biol 2008	ErbB3	1276	RDGGGPGGDpYAAMGACP	PIK3R3-C	0.499
Jones et al. 2006 / Kaushansky et al. Chem and Biol 2008	ErbB3	1276	RDGGGPGGDpYAAMGACP	PIK3R2-C	0.926
Jones et al. 2006 / Kaushansky et al. Chem and Biol 2008	ErbB3	1276	RDGGGPGGDpYAAMGACP	PIK3R3-NC	0.014
Jones et al. 2006 / Kaushansky et al. Chem and Biol 2008	ErbB3	1276	RDGGGPGGDpYAAMGACP	PIK3R1-NC	0.055
Jones et al. 2006 / Kaushansky et al. Chem and Biol 2008	ErbB3	1276	RDGGGPGGDpYAAMGACP	PIK3R2-NC	0.078
Jones et al. 2006 / Kaushansky et al. Chem and Biol 2008	ErbB3	1276	RDGGGPGGDpYAAMGACP	VAV3	1.539
Jones et al. 2006 / Kaushansky et al. Chem and Biol 2008	ErbB3	1276	RDGGGPGGDpYAAMGACP	VAV1	2
Jones et al. 2006 / Kaushansky et al. Chem and Biol 2008	ErbB3	1276	RDGGGPGGDpYAAMGACP	VAV2	0.3
Jones et al. 2006 / Kaushansky et al. Chem and Biol 2008	ErbB3	1276	RDGGGPGGDpYAAMGACP	BCAR3	2
Jones et al. 2006 / Kaushansky et al. Chem and Biol 2008	ErbB3	1276	RDGGGPGGDpYAAMGACP	SHC1	0.595
Jones et al. 2006 / Kaushansky et al. Chem and Biol 2008	ErbB3	1276	RDGGGPGGDpYAAMGACP	SHC3	0.636
Jones et al. 2006 / Kaushansky et al. Chem and Biol 2008	ErbB3	1276	RDGGGPGGDpYAAMGACP	SH2B2	2
Jones et al. 2006 / Kaushansky et al. Chem and Biol 2008	ErbB3	1276	RDGGGPGGDpYAAMGACP	RASA1-N	0.906
Jones et al. 2006 / Kaushansky et al. Chem and Biol 2008	ErbB3	1276	RDGGGPGGDpYAAMGACP	PLCG1-NC	0.72
Jones et al. 2006 / Kaushansky et al. Chem and Biol 2008	ErbB3	1276	RDGGGPGGDpYAAMGACP	TXK	1.67
Jones et al. 2006 / Kaushansky et al. Chem and Biol 2008	ErbB3	1289	GACPASEQGpYEEMRAFQ	HSH2D	2
Jones et al. 2006 / Kaushansky et al. Chem and Biol 2008	ErbB3	1289	GACPASEQGpYEEMRAFQ	SYK-NC	1.1
Jones et al. 2006 / Kaushansky et al. Chem and Biol 2008	ErbB3	1289	GACPASEQGpYEEMRAFQ	GRB7	1.52
Jones et al. 2006 / Kaushansky et al. Chem and Biol 2008	ErbB3	1289	GACPASEQGpYEEMRAFQ	YES1	2
Jones et al. 2006 / Kaushansky et al. Chem and Biol 2008	ErbB3	1289	GACPASEQGpYEEMRAFQ	FGR	1.164
Jones et al. 2006 / Kaushansky et al. Chem and Biol 2008	ErbB3	1289	GACPASEQGpYEEMRAFQ	SRC	0.999
Jones et al. 2006 / Kaushansky et al. Chem and Biol 2008	ErbB3	1289	GACPASEQGpYEEMRAFQ	HCK	0.499
Jones et al. 2006 / Kaushansky et al. Chem and Biol 2008	ErbB3	1289	GACPASEQGpYEEMRAFQ	LYN	0.34
Jones et al. 2006 / Kaushansky et al. Chem and Biol 2008	ErbB3	1289	GACPASEQGpYEEMRAFQ	SLA2	2
Jones et al. 2006 / Kaushansky et al. Chem and Biol 2008	ErbB3	1289	GACPASEQGpYEEMRAFQ	SLA	2
Jones et al. 2006 / Kaushansky et al. Chem and Biol 2008	ErbB3	1289	GACPASEQGpYEEMRAFQ	ABL1	0.633
Jones et al. 2006 / Kaushansky et al. Chem and Biol 2008	ErbB3	1289	GACPASEQGpYEEMRAFQ	ABL2	0.044
Jones et al. 2006 / Kaushansky et al. Chem and Biol 2008	ErbB3	1289	GACPASEQGpYEEMRAFQ	TNS3	0.639
Jones et al. 2006 / Kaushansky et al. Chem and Biol 2008	ErbB3	1289	GACPASEQGpYEEMRAFQ	TENC1	2
Jones et al. 2006 / Kaushansky et al. Chem and Biol 2008	ErbB3	1289	GACPASEQGpYEEMRAFQ	TNS4	1.954
Jones et al. 2006 / Kaushansky et al. Chem and Biol 2008	ErbB3	1289	GACPASEQGpYEEMRAFQ	CRK	1.499
Jones et al. 2006 / Kaushansky et al. Chem and Biol 2008	ErbB3	1289	GACPASEQGpYEEMRAFQ	CRKL	1.253
Jones et al. 2006 / Kaushansky et al. Chem and Biol 2008	ErbB3	1289	GACPASEQGpYEEMRAFQ	SH3BP2	2
Jones et al. 2006 / Kaushansky et al. Chem and Biol 2008	ErbB3	1289	GACPASEQGpYEEMRAFQ	PLCG1-C	0.321
Jones et al. 2006 / Kaushansky et al. Chem and Biol 2008	ErbB3	1289	GACPASEQGpYEEMRAFQ	DAPP1	0.999
Jones et al. 2006 / Kaushansky et al. Chem and Biol 2008	ErbB3	1289	GACPASEQGpYEEMRAFQ	NCK2	1.374
Jones et al. 2006 / Kaushansky et al. Chem and Biol 2008	ErbB3	1289	GACPASEQGpYEEMRAFQ	PIK3R3-N	0.058
Jones et al. 2006 / Kaushansky et al. Chem and Biol 2008	ErbB3	1289	GACPASEQGpYEEMRAFQ	PIK3R1-N	0.21
Jones et al. 2006 / Kaushansky et al. Chem and Biol 2008	ErbB3	1289	GACPASEQGpYEEMRAFQ	PIK3R2-N	0.049
Jones et al. 2006 / Kaushansky et al. Chem and Biol 2008	ErbB3	1289	GACPASEQGpYEEMRAFQ	PIK3R3-C	0.012
Jones et al. 2006 / Kaushansky et al. Chem and Biol 2008	ErbB3	1289	GACPASEQGpYEEMRAFQ	PIK3R1-C	0.064
Jones et al. 2006 / Kaushansky et al. Chem and Biol 2008	ErbB3	1289	GACPASEQGpYEEMRAFQ	PIK3R3-NC	0.01
Jones et al. 2006 / Kaushansky et al. Chem and Biol 2008	ErbB3	1289	GACPASEQGpYEEMRAFQ	PIK3R1-NC	0.049
Jones et al. 2006 / Kaushansky et al. Chem and Biol 2008	ErbB3	1289	GACPASEQGpYEEMRAFQ	PIK3R2-NC	0.086
Jones et al. 2006 / Kaushansky et al. Chem and Biol 2008	ErbB3	1289	GACPASEQGpYEEMRAFQ	VAV3	2
Jones et al. 2006 / Kaushansky et al. Chem and Biol 2008	ErbB3	1289	GACPASEQGpYEEMRAFQ	VAV1	0.499
Jones et al. 2006 / Kaushansky et al. Chem and Biol 2008	ErbB3	1289	GACPASEQGpYEEMRAFQ	VAV2	2
Jones et al. 2006 / Kaushansky et al. Chem and Biol 2008	ErbB3	1289	GACPASEQGpYEEMRAFQ	FER	0.499
Jones et al. 2006 / Kaushansky et al. Chem and Biol 2008	ErbB3	1289	GACPASEQGpYEEMRAFQ	BCAR3	2
Jones et al. 2006 / Kaushansky et al. Chem and Biol 2008	ErbB3	1289	GACPASEQGpYEEMRAFQ	SHC1	0.999
Jones et al. 2006 / Kaushansky et al. Chem and Biol 2008	ErbB3	1289	GACPASEQGpYEEMRAFQ	SHC3	0.123
Jones et al. 2006 / Kaushansky et al. Chem and Biol 2008	ErbB3	1289	GACPASEQGpYEEMRAFQ	SH2B3	1.517
Jones et al. 2006 / Kaushansky et al. Chem and Biol 2008	ErbB3	1289	GACPASEQGpYEEMRAFQ	RASA1-N	1.353
Jones et al. 2006 / Kaushansky et al. Chem and Biol 2008	ErbB3	1289	GACPASEQGpYEEMRAFQ	PLCG1-NC	0.499
Jones et al. 2006 / Kaushansky et al. Chem and Biol 2008	ErbB3	1289	GACPASEQGpYEEMRAFQ	ITK	0.499
Jones et al. 2006 / Kaushansky et al. Chem and Biol 2008	ErbB3	1328	TDSAFDNPDpYWHSRLFP	HSH2D	1.695
Jones et al. 2006 / Kaushansky et al. Chem and Biol 2008	ErbB3	1328	TDSAFDNPDpYWHSRLFP	MATK	1.873
Jones et al. 2006 / Kaushansky et al. Chem and Biol 2008	ErbB3	1328	TDSAFDNPDpYWHSRLFP	SYK-NC	1.983
Jones et al. 2006 / Kaushansky et al. Chem and Biol 2008	ErbB3	1328	TDSAFDNPDpYWHSRLFP	GRB7	1.692
Jones et al. 2006 / Kaushansky et al. Chem and Biol 2008	ErbB3	1328	TDSAFDNPDpYWHSRLFP	ABL2	0.604
Jones et al. 2006 / Kaushansky et al. Chem and Biol 2008	ErbB3	1328	TDSAFDNPDpYWHSRLFP	TENC1	1.25
Jones et al. 2006 / Kaushansky et al. Chem and Biol 2008	ErbB3	1328	TDSAFDNPDpYWHSRLFP	TNS4	0.85
Jones et al. 2006 / Kaushansky et al. Chem and Biol 2008	ErbB3	1328	TDSAFDNPDpYWHSRLFP	NCK2	1.904
Jones et al. 2006 / Kaushansky et al. Chem and Biol 2008	ErbB3	1328	TDSAFDNPDpYWHSRLFP	SHC1-PTB	0.217
Jones et al. 2006 / Kaushansky et al. Chem and Biol 2008	ErbB3	1328	TDSAFDNPDpYWHSRLFP	RASA1-NC	1.922
Kaushansky et al. Chem and Biol 2008	ErbB4	875	RLLEGDEKEpYNADGGKMd	PLCG2-NC	1.142
Kaushansky et al. Chem and Biol 2008	ErbB4	1056	EIGHSPPPApYTPMSGNQd	ABL2	0.659
Kaushansky et al. Chem and Biol 2008	ErbB4	1056	EIGHSPPPApYTPMSGNQd	PIK3R3-N	0.888
Kaushansky et al. Chem and Biol 2008	ErbB4	1056	EIGHSPPPApYTPMSGNQd	PIK3R1-N	0.541
Kaushansky et al. Chem and Biol 2008	ErbB4	1056	EIGHSPPPApYTPMSGNQd	PIK3R2-N	0.201
Kaushansky et al. Chem and Biol 2008	ErbB4	1056	EIGHSPPPApYTPMSGNQd	PIK3R3-NC	0.576
Kaushansky et al. Chem and Biol 2008	ErbB4	1056	EIGHSPPPApYTPMSGNQd	PIK3R1-NC	1.436
Kaushansky et al. Chem and Biol 2008	ErbB4	1056	EIGHSPPPApYTPMSGNQd	PIK3R2-NC	0.461
Kaushansky et al. Chem and Biol 2008	ErbB4	1081	AAEQGVSVPpYRAPTSTId	ABL2	1.231
Kaushansky et al. Chem and Biol 2008	ErbB4	1081	AAEQGVSVPpYRAPTSTId	CRKL	1.242
Kaushansky et al. Chem and Biol 2008	ErbB4	1128	VQEDSSTQRpYSADPTVFd	SRC	0.504
Kaushansky et al. Chem and Biol 2008	ErbB4	1150	PRGELDEEGpYMTPMRDKd	SYK-NC	0.33
Kaushansky et al. Chem and Biol 2008	ErbB4	1150	PRGELDEEGpYMTPMRDKd	ABL2	0.018
Kaushansky et al. Chem and Biol 2008	ErbB4	1150	PRGELDEEGpYMTPMRDKd	CRK	0.029
Kaushansky et al. Chem and Biol 2008	ErbB4	1150	PRGELDEEGpYMTPMRDKd	CRKL	0.065
Kaushansky et al. Chem and Biol 2008	ErbB4	1150	PRGELDEEGpYMTPMRDKd	RASA1-N	0.027
Jones et al. 2006 / Kaushansky et al. Chem and Biol 2008	ErbB4	1162	PMRDKPKQEpYLNPVEENd	SYK-NC	2
Jones et al. 2006 / Kaushansky et al. Chem and Biol 2008	ErbB4	1162	PMRDKPKQEpYLNPVEENd	SLA	2
Jones et al. 2006 / Kaushansky et al. Chem and Biol 2008	ErbB4	1162	PMRDKPKQEpYLNPVEENd	ABL2	0.316
Jones et al. 2006 / Kaushansky et al. Chem and Biol 2008	ErbB4	1162	PMRDKPKQEpYLNPVEENd	CRK	2
Jones et al. 2006 / Kaushansky et al. Chem and Biol 2008	ErbB4	1162	PMRDKPKQEpYLNPVEENd	CRKL	2
Jones et al. 2006 / Kaushansky et al. Chem and Biol 2008	ErbB4	1162	PMRDKPKQEpYLNPVEENd	PLCG1-C	2
Jones et al. 2006 / Kaushansky et al. Chem and Biol 2008	ErbB4	1162	PMRDKPKQEpYLNPVEENd	NCK2	2
Jones et al. 2006 / Kaushansky et al. Chem and Biol 2008	ErbB4	1162	PMRDKPKQEpYLNPVEENd	PTPN11-N	2
Jones et al. 2006 / Kaushansky et al. Chem and Biol 2008	ErbB4	1162	PMRDKPKQEpYLNPVEENd	PIK3R2-N	2
Jones et al. 2006 / Kaushansky et al. Chem and Biol 2008	ErbB4	1162	PMRDKPKQEpYLNPVEENd	PIK3R3-NC	2
Jones et al. 2006 / Kaushansky et al. Chem and Biol 2008	ErbB4	1162	PMRDKPKQEpYLNPVEENd	VAV3	2
Jones et al. 2006 / Kaushansky et al. Chem and Biol 2008	ErbB4	1162	PMRDKPKQEpYLNPVEENd	VAV1	2
Jones et al. 2006 / Kaushansky et al. Chem and Biol 2008	ErbB4	1162	PMRDKPKQEpYLNPVEENd	VAV2	2
Jones et al. 2006 / Kaushansky et al. Chem and Biol 2008	ErbB4	1162	PMRDKPKQEpYLNPVEENd	RASA1-N	2
Jones et al. 2006 / Kaushansky et al. Chem and Biol 2008	ErbB4	1162	PMRDKPKQEpYLNPVEENd	PLCG1-NC	2
Jones et al. 2006 / Kaushansky et al. Chem and Biol 2008	ErbB4	1188	DLQALDNPEpYHNASNGPd	ABL1	1.823
Jones et al. 2006 / Kaushansky et al. Chem and Biol 2008	ErbB4	1188	DLQALDNPEpYHNASNGPd	ABL2	0.755
Jones et al. 2006 / Kaushansky et al. Chem and Biol 2008	ErbB4	1188	DLQALDNPEpYHNASNGPd	NCK2	2
Jones et al. 2006 / Kaushansky et al. Chem and Biol 2008	ErbB4	1188	DLQALDNPEpYHNASNGPd	PIK3R3-NC	2
Jones et al. 2006 / Kaushansky et al. Chem and Biol 2008	ErbB4	1188	DLQALDNPEpYHNASNGPd	SHC1-PTB	0.277
Kaushansky et al. Chem and Biol 2008	ErbB4	1202	NGPPKAEDEpYVNEPLYLd	SYK-N	0.006
Kaushansky et al. Chem and Biol 2008	ErbB4	1242	AKKAFDNPDpYWNHSLPPd	ABL2	0.034
Kaushansky et al. Chem and Biol 2008	ErbB4	1242	AKKAFDNPDpYWNHSLPPd	SHC1-PTB	0.509
Jones et al. 2006 / Kaushansky et al. Chem and Biol 2008	ErbB4	1258	PRSTLQHPDpYLQEYSTKd	SYK-NC	2
Jones et al. 2006 / Kaushansky et al. Chem and Biol 2008	ErbB4	1258	PRSTLQHPDpYLQEYSTKd	GRB7	2
Jones et al. 2006 / Kaushansky et al. Chem and Biol 2008	ErbB4	1258	PRSTLQHPDpYLQEYSTKd	SLA	2
Jones et al. 2006 / Kaushansky et al. Chem and Biol 2008	ErbB4	1258	PRSTLQHPDpYLQEYSTKd	ABL2	0.883
Jones et al. 2006 / Kaushansky et al. Chem and Biol 2008	ErbB4	1258	PRSTLQHPDpYLQEYSTKd	PLCG1-C	2
Jones et al. 2006 / Kaushansky et al. Chem and Biol 2008	ErbB4	1258	PRSTLQHPDpYLQEYSTKd	PIK3R3-NC	2
Jones et al. 2006 / Kaushansky et al. Chem and Biol 2008	ErbB4	1258	PRSTLQHPDpYLQEYSTKd	VAV2	2
Jones et al. 2006 / Kaushansky et al. Chem and Biol 2008	ErbB4	1258	PRSTLQHPDpYLQEYSTKd	SHC1-PTB	2
Jones et al. 2006 / Kaushansky et al. Chem and Biol 2008	ErbB4	1258	PRSTLQHPDpYLQEYSTKd	RASA1-N	2
Jones et al. 2006 / Kaushansky et al. Chem and Biol 2008	ErbB4	1258	PRSTLQHPDpYLQEYSTKd	PLCG1-NC	2
Jones et al. 2006	ErbB4	1284	RPIVAENPEpYLSEFSLK	SYK-NC	1.667
Jones et al. 2006	ErbB4	1284	RPIVAENPEpYLSEFSLK	SLA2	2
Jones et al. 2006	ErbB4	1284	RPIVAENPEpYLSEFSLK	ABL2	0.221
Jones et al. 2006	ErbB4	1284	RPIVAENPEpYLSEFSLK	PIK3R3-NC	2
Jones et al. 2006	ErbB4	1284	RPIVAENPEpYLSEFSLK	PIK3R2-NC	2
Jones et al. 2006	ErbB4	1284	RPIVAENPEpYLSEFSLK	VAV2	2
Jones et al. 2006	ErbB4	1284	RPIVAENPEpYLSEFSLK	SHC1-PTB	0.024
Jones et al. 2006	ErbB4	1284	RPIVAENPEpYLSEFSLK	SH2B3	2
Jones et al. 2006	ErbB4	1284	RPIVAENPEpYLSEFSLK	RASA1-N	0.709
Jones et al. 2006	ErbB4	1284	RPIVAENPEpYLSEFSLK	PLCG1-NC	2
