# Supplementary material for: Comprehensive Binary Interaction Mapping of SH2 Domains via Fluorescence Polarization Reveals Novel Functional Diversification of ErbB Receptors
Source: PLoS One. 2012 Sep 4;7(9):e44471. doi: 10.1371/journal.pone.0044471 (PMC3433420; doi:10.1371/journal.pone.0044471)
Supplement: Table S7 — SPR and FP cross-validation results. (XLSX) [file pone.0044471.s023.xlsx]

## Sheet: S7 SPR_validation
Peptide	pTyr Site	Protein	Mean Pmax	Pmax SE	*Mean KD	KD SE	MaxP	Expected Replication Rate	P(Observed Replication Rate | Expected)	*SPR KD
ErbB1	801	PIK3R3-C	200.66	9.34601	7.56	1.43272	62.53	0.285265	0.93381	NA
ErbB1	801	PIK3R1-N	111.683	16.7198	6.96	1.59898	47.33	0.305554	0.61849	2.8
ErbB1	801	PLCG1-C	146.97	31.9804	9.44333	1.84	64.97	0.227136	0.759852	2.33
ErbB1	801	TNS3	125.45	25.1943	5.34667	2.11524	74.35	0.363824	0.518528	0.916
ErbB1	900	PLCG1-C	119.73	NA	15.49	NA	29.53	0.0991058	0.5	10.9
ErbB1	900	PIK3R3-C	145.627	3.45948	5.8275	0.791826	51.52	0.345938	0.642154	1.47
ErbB1	978	PLCG1-C	79.08	NA	1.37	NA	75.16	0.521847	0.5	0.43
ErbB2	685	PIK3R1-N	54.47	NA	2.51	NA	37.65	0.475565	0.26149	13.4
ErbB2	685	PIK3R3-C	54.9	NA	4.43	NA	28.72	0.398951	0.333534	1.52
ErbB4	833	PLCG1-C	106.5	NA	4.73	NA	54.73	0.387321	0.5	3.46
ErbB4	906	TNS3	92.01	NA	0.8	NA	84.65	0.544898	0.0941633	NA
ErbB4	906	SHC3	48.02	NA	0.54	NA	45.35	0.555354	0.0877436	6.71
ErbB4	906	PIK3R3-C	147.142	15.9106	1.842	0.524605	76.02	0.502685	0.811228	0.566
Gab1	183	SYK-C	155.48	NA	15.09	NA	59.94	0.154021	0.5	NA
Gab1	183	PIK3R1-N	99.82	NA	4.26	NA	65.73	0.492804	0.5	0.722
Gab1	183	PLCG1-C	98.825	4.26739	2.035	0.569221	78	0.578169	0.5	0.146
Gab1	183	PIK3R3-C	167.96	6.42343	3.79333	0.474603	121.93	0.510842	0.75067	0.137
Gab1	472	PIK3R1-N	94.615	8.71509	2.33	0.820244	80.11	0.567006	0.5	0.251
Gab1	472	PIK3R3-C	72.0325	1.7116	0.255	0.0329457	89.59	0.64348	0.753815	0.018
KIT	570	PIK3R1-N	101.31	NA	5.19	NA	50.22	0.370418	0.362178	NA
KIT	570	PIK3R3-C	196.62	NA	7.16	NA	80.48	0.302751	0.435506	NA
KIT	570	PLCG1-C	114.387	10.5222	3.83	1.07207	79.94	0.420508	0.827402	1.36
KIT	936	TNS3	156.64	NA	1.86	NA	111.02	0.49578	0.5	NA
KIT	936	PIK3R1-N	36.95	NA	2.83	NA	25.3	0.458478	0.5	NA
KIT	936	PIK3R3-C	168.63	NA	8.38	NA	90.66	0.264565	0.5	0.004
MET	1093	PIK3R3-C	162.6	5.23132	2.56	0.467666	124.73	0.558255	0.707486	3.55
MET	1313	VAV2	138.02	NA	16.96	NA	31.87	0.119986	0.182842	2.51
MET	1313	PLCG1-C	71.2237	2.21282	2.28375	0.0762132	75.61	0.568761	0.523691	0.486
MET	1313	TNS3	89.8929	2.69865	5.88857	0.492686	94.5	0.430305	0.5	0.132
MET	1313	PIK3R3-C	98.7118	0.612109	0.254545	0.00938932	80.48	0.643496	0.891777	0.056
MET	1313	PIK3R1-N	87.535	0.523444	0.256429	0.00783267	81.53	0.643429	0.99168	0.053
ErbB1	801	SHC3	NA	NA	NA	NA	NA	NA	NA	NA
ErbB1	900	TNS3	NA	NA	NA	NA	NA	NA	NA	NA
ErbB1	900	PIK3R1-N	NA	NA	NA	NA	NA	NA	NA	NA
ErbB1	900	SHC3	NA	NA	NA	NA	NA	NA	NA	NA
ErbB1	978	PIK3R3-C	NA	NA	NA	NA	NA	NA	NA	NA
ErbB1	978	PIK3R1-N	NA	NA	NA	NA	NA	NA	NA	NA
ErbB1	978	SHC3	NA	NA	NA	NA	NA	NA	NA	NA
ErbB2	685	PLCG1-C	NA	NA	NA	NA	NA	NA	NA	NA
ErbB2	685	SHC3	NA	NA	NA	NA	NA	NA	NA	NA
ErbB4	833	PIK3R3-C	NA	NA	NA	NA	NA	NA	NA	NA
ErbB4	833	PIK3R1-N	NA	NA	NA	NA	NA	NA	NA	NA
ErbB4	833	SHC3	NA	NA	NA	NA	NA	NA	NA	NA
ErbB4	906	PLCG1-C	NA	NA	NA	NA	NA	NA	NA	NA
ErbB4	906	PIK3R1-N	NA	NA	NA	NA	NA	NA	NA	NA
Gab1	472	PLCG1-C	NA	NA	NA	NA	NA	NA	NA	NA
Gab1	472	VAV2	NA	NA	NA	NA	NA	NA	NA	NA
Gab1	472	TNS3	NA	NA	NA	NA	NA	NA	NA	NA
Gab1	472	SYK-C	NA	NA	NA	NA	NA	NA	NA	NA
Gab1	183	VAV2	NA	NA	NA	NA	NA	NA	NA	NA
Gab1	183	TNS3	NA	NA	NA	NA	NA	NA	NA	NA
MET	1093	PLCG1-C	NA	NA	NA	NA	NA	NA	NA	NA
MET	1093	VAV2	NA	NA	NA	NA	NA	NA	NA	NA
MET	1093	TNS3	NA	NA	NA	NA	NA	NA	NA	NA
MET	1093	SYK-C	NA	NA	NA	NA	NA	NA	NA	NA
MET	1093	PIK3R1-N	NA	NA	NA	NA	NA	NA	NA	NA
KIT	936	PLCG1-C	NA	NA	NA	NA	NA	NA	NA	NA
KIT	936	VAV2	NA	NA	NA	NA	NA	NA	NA	NA
KIT	936	SYK-C	NA	NA	NA	NA	NA	NA	NA	NA
KIT	570	VAV2	NA	NA	NA	NA	NA	NA	NA	NA
KIT	570	TNS3	NA	NA	NA	NA	NA	NA	NA	NA
KIT	570	SYK-C	NA	NA	NA	NA	NA	NA	NA	NA
MET	1313	SYK-C	NA	NA	NA	NA	NA	NA	NA	1.66
				*NA: Not applicable; in the case of SPR and FP KD, NA denotes that no interaction was detected for this peptide-protein pair.
