# Supplementary material for: Comprehensive Binary Interaction Mapping of SH2 Domains via Fluorescence Polarization Reveals Novel Functional Diversification of ErbB Receptors
Source: PLoS One. 2012 Sep 4;7(9):e44471. doi: 10.1371/journal.pone.0044471 (PMC3433420; doi:10.1371/journal.pone.0044471)
Supplement: Table S8 — Literature-based validation of ErbB protein-protein interactions. (XLSX) [file pone.0044471.s024.xlsx]

## Sheet: BioGRID validation
Receptor	Receptor Entrez Gene ID	SH2 domain	SH2 domain Entrez Gene ID	Method for identifying interaction	Interaction detected in FP assay (Y/N)*
EGFR	1956	CRK	1398	Affinity chromatography; enzymatic study	Y
EGFR	1956	FER	2241	Affinity chromatography	N
EGFR	1956	GRAP2	9402	Affinity chromatography	Y
EGFR	1956	GRB10	2887	Pull-down	N
EGFR	1956	GRB14	2888	Pull-down	N
EGFR	1956	GRB2	2885	Affinity chromatography; pull-down	Y
EGFR	1956	INPPL1	3636	Affinity chromatography	Y
EGFR	1956	NCK1	4690	Affinity chromatography; pull-down	N
EGFR	1956	NCK2	8440	Affinity chromatography; pull-down	Y
EGFR	1956	PLCG1	5335	Affinity chromatography	Y
EGFR	1956	PTK6	5753	Affinity chromatography	Y
EGFR	1956	PTPN11	5781	Affinity chromatography	Y
EGFR	1956	PTPN6	5777	Affinity chromatography; pull-down	Y
EGFR	1956	RASA1	5921	Pull-down	Y
EGFR	1956	SHC1	6464	Affinity chromatography	Y
EGFR	1956	SHC3	53358	Affinity chromatography	Y
EGFR	1956	SOCS1	8651	Affinity chromatography	Y
EGFR	1956	SOCS3	9021	Affinity chromatography	N
EGFR	1956	VAV1	7409	Affinity chromatography	Y
EGFR	1956	VAV2	7410	Affinity chromatography	Y
EGFR	1956	VAV3	10451	Affinity chromatography	Y
ERBB2	2064	GRB2	2885	Affinity chromatography	Y
ERBB2	2064	GRB7	2886	Pull-down	Y
ERBB2	2064	PIK3R2	5296	Pull-down; enzymatic study	Y
ERBB2	2064	PLCG1	5335	Affinity chromatography; biochemical	Y
ERBB2	2064	PTPN11	5781	Affinity chromatography	Y
ERBB2	2064	SHC1	6464	Affinity chromatography	Y
ERBB3	2065	GRB2	2885	Affinity chromatography	N
ERBB3	2065	GRB7	2886	Affinity chromatography	Y
ERBB3	2065	PIK3R1	5295	Affinity chromatography	Y
ERBB3	2065	PIK3R2	5296	Affinity chromatography	Y
ERBB3	2065	PTK6	5753	Affinity chromatography	Y
ERBB3	2065	SHC1	6464	Affinity chromatography	Y
ERBB4	2066	CRK	1398	Affinity chromatography	Y
ERBB4	2066	GRB2	2885	Affinity chromatography	Y
ERBB4	2066	NCK1	4690	Affinity chromatography	Y
ERBB4	2066	PIK3R2	5296	Affinity chromatography	Y
ERBB4	2066	PTPN11	5781	Affinity chromatography	Y
ERBB4	2066	SHC1	6464	Affinity chromatography	Y

## Sheet: HPRD validation
Receptor	HPRD ID for receptor	Refseq ID for receptor	SH2 protein	HPRD ID for SH2 protein	Refseq ID for SH2 protein	Method for identifying interaction	Interaction detected in FP assay (Y/N)	False negative (If applicable, Y/N)	Notes
EGFR	579	NP_005219.2	CRK	1267	NP_058431.2	in vitro; in vivo	Y
EGFR	1491	NP_005237.2	FER	579	NP_005219.2	in vivo	N	Questionable	Interaction with EGFR likely not direct; paper shows via FER IP that FER coprecipitates with EGFR and another protein, pp120. However, the authors could not detect FER using an anti-EGFR IP approach. Therefore, the results suggest that FER associates with EGFR via a complex of proteins including pp120 and other polypeptides.
EGFR	3312	NP_005302.3	GRB10	579	NP_005219.2	in vitro; in vivo	N	Questionable	The authors state that previous studies have difficulty showing the GRB10/EGFR interaction in vivo. This study used GST-GRB10 domains (i.e. SH2) to pull down "EGFR" which is shown via anti-pTyr antibody. Authors did not do a reciprocal anti-EGFR IP to pull down GRB10.
EGFR	3313	NP_004481.2	GRB14	579	NP_005219.2	in vitro; in vivo	N	Questionable	GST-GRB14 was able to co-precipitate EGFR after EGF stimulation of HER14 cells, but anti-EGFR IP experiments were unsuccessful in pulling down GRB14. Suggests that other adaptor proteins might be involved in the interaction.
EGFR	579	NP_005219.2	GRB2	150	NP_002077.1	in vitro; in vivo	Y
EGFR	3311	NP_005301.2	GRB7	579	NP_005219.2	in vitro; in vivo	Y
EGFR	2900	NP_001558.2	INPPL1	579	NP_005219.2	in vitro; in vivo	Y
EGFR	579	NP_005219.2	LYN	1301	NP_002341.1	in vivo	Y
EGFR	2740	NP_006144.1	NCK1	579	NP_005219.2	in vitro	N	No	Authors show that NCK/EGFR interaction requires protein p62 as the binding mediator.
EGFR	5378	NP_003572.2	NCK2	579	NP_005219.2	in vivo	Y
EGFR	1381	NP_852664.1	PIK3R1	579	NP_005219.2	in vivo	Y
EGFR	579	NP_005219.2	PIK3R2	4404	NP_005018.1	in vivo	Y
EGFR	579	NP_005219.2	PLCG1	1398	NP_002651.2	in vitro; in vivo	Y
EGFR	3594	NP_005966.1	PTK6	579	NP_005219.2	in vivo	Y
EGFR	1470	NP_002825.3	PTPN11	579	NP_005219.2	in vitro; in vivo	Y
EGFR	1475	NP_536859.1	PTPN6	579	NP_005219.2	in vitro; in vivo	Y
EGFR	579	NP_005219.2	RASA1	745	NP_002881.1	in vitro; in vivo	Y
EGFR	2780	NP_892113.3	SHC1	579	NP_005219.2	in vitro; in vivo	Y
EGFR	12005	NP_058544.2	SHC3	579	NP_005219.2	in vivo	Y
EGFR	4669	NP_003736.1	SOCS1	579	NP_005219.2	in vivo	Y
EGFR	5006	NP_003946.3	SOCS3	579	NP_005219.2	in vitro; in vivo	N	No	SOCS3 interaction is not mediated by SH2 domain.
EGFR	579	NP_005219.2	SOCS5	6159	NP_054730.1	in vivo	Y
EGFR	1284	NP_005419.2	VAV1	579	NP_005219.2	in vivo	Y
EGFR	579	NP_005219.2	VAV2	2694	NP_003362.2	in vitro; in vivo	Y
EGFR	5706	NP_006104.4	VAV3	579	NP_005219.2	in vivo	Y
ERBB2	1281	NP_004439.2	GRB2	150	NP_002077.1	in vitro	Y
ERBB2	3311	NP_005301.2	GRB7	1281	NP_004439.2	in vitro; in vivo	Y
ERBB2	2496	NP_002369.2	MATK	1281	NP_004439.2	in vitro; in vivo	N	Yes	GST-pulldown experiment to detect interaction (GST-tagged MATK). Immunoblot with ErbB2 pY1248.
ERBB2	1381	NP_852664.1	PIK3R1	1281	NP_004439.2	in vivo	Y
ERBB2	4404	NP_005018.1	PIK3R2	1281	NP_004439.2	in vivo	Y
ERBB2	1398	NP_002651.2	PLCG1	1281	NP_004439.2	in vivo	Y
ERBB2	1281	NP_004439.2	PTPN11	1470	NP_002825.3	in vitro; in vivo	Y		Authors used phospho and non-phospho peptides linked to beads to pull down proteins/complexes from cell lysates. Mass spec peptide signatures were then used to identify candidate binders. According to our data, we did identify by FP ErbB2 interactions with PTPN11-N and NC but not PTPN11-C.
ERBB2	2780	NP_892113.3	SHC1	1281	NP_004439.2	in vitro; in vivo	Y
ERBB3	1820	NP_001973.2	GRB2	150	NP_002077.1	in vitro	N	No	Authors state that ErbB3 association with GRB2 is via GRB2's direct interaction with ErbB2 (thus via ErB2/ErbB3 heterodimerization). We show binding via our FP set between GRB2 and ErbB2.
ERBB3	3311	NP_005301.2	GRB7	1820	NP_001973.2	in vivo	Y
ERBB3	1820	NP_001973.2	PIK3R1	1381	NP_852664.1	in vitro; in vivo; yeast 2-hybrid	Y
ERBB3	1820	NP_001973.2	PIK3R2	4404	NP_005018.1	in vitro; in vivo	Y
ERBB3	3594	NP_005966.1	PTK6	1820	NP_001973.2	in vivo	Y
ERBB3	2780	NP_892113.3	SHC1	1820	NP_001973.2	in vivo	Y
ERBB4	2767	NP_005226.1	CRK	1267	NP_058431.2	in vitro; in vivo	Y
ERBB4	2767	NP_005226.1	GRB2	150	NP_002077.1	in vitro; in vivo	Y
ERBB4	2767	NP_005226.1	PIK3R2	4404	NP_005018.1	in vitro; in vivo	Y
ERBB4	2767	NP_005226.1	SHC1	2780	NP_892113.3	in vitro; in vivo	Y

## Sheet: IntAct validation
Receptor	SH2 domain	Method for identifying interaction	Interaction detected in FP assay (Y/N)
EGFR	BCAR3	Immunoprecipitation	Y
EGFR	GRB2	Pull-down; immunoprecipitation	Y
EGFR	LYN	Immunoprecipitation	Y
EGFR	SHC1	Immunoprecipitation	Y
EGFR	YES1	Immunoprecipitation	Y
ERBB2	PIK3R1	Pull-down; immunoprecipitation	Y
ERBB2	SHC1	Pull-down	Y
ERBB3	PIK3R1	Immunoprecipitation	Y

## Sheet: iRefWeb
Receptor	SH2 domain	Method for identifying interaction	Interaction detected in FP assay (Y/N)	Notes
EGFR	CRKL	pull-down	N
EGFR	GRAP2	affinity chromatography technology	Y	GRAP2 is pulled down with phosphorylated SHC1 upon EGF stimulation of cells; indirect
EGFR	LCK	pull-down	Y
ERBB2	PTK6	anti-bait/anti-tag coimmunoprecipitation	Y	Pubmed ID 18710906 cited; no mention of ERBB2/HER2 or PTK6/BRK in text
ERBB4	NCK2	pull-down	Y
ERBB4	CRKL	pull-down	N
