# Supplementary material for: Comprehensive Binary Interaction Mapping of SH2 Domains via Fluorescence Polarization Reveals Novel Functional Diversification of ErbB Receptors
Source: PLoS One. 2012 Sep 4;7(9):e44471. doi: 10.1371/journal.pone.0044471 (PMC3433420; doi:10.1371/journal.pone.0044471)
Supplement: Table S9 — Z’ factor values. (XLSX) [file pone.0044471.s025.xlsx]

## Sheet: S9 Z' Factor
		GRB2	RASA1-N	SRC	YES1	PLCG1-C	PTPN11-N	GRB7	PTK6	PIK3R3-N	SH2D1B	SHC1-PTB	LYN	PIK3R3-C
Receptor	pY
ErbB3	1307		0.86	0.84	0.8	0.74
ErbB1	727		0.15				0.76				0.72			0.03
ErbB2	735						0.7				0.43
ErbB2	1139	0.73											0.48
ErbB2	1196		0.7									0.54
ErbB3	1197				0.31			0.67	0.63	0.06
ErbB3	1222		0.71	0.82	0.67	0.54		0.72	0.84				0.83	0.66
ErbB3	1260							0.62		0.42
ErbB3	1289			0.78	0.55				0.54	0.3
ErbB4	1208													0.72
Z’ factors were calculated for 33 putative peptide-protein interactions detected by FP according to equation 3 (see Supplementary Methods).
