# Supplementary material for: Comprehensive Binary Interaction Mapping of SH2 Domains via Fluorescence Polarization Reveals Novel Functional Diversification of ErbB Receptors
Source: PLoS One. 2012 Sep 4;7(9):e44471. doi: 10.1371/journal.pone.0044471 (PMC3433420; doi:10.1371/journal.pone.0044471)
Supplement: Table S10 — Peptide competition assay data. (XLSX) [file pone.0044471.s026.xlsx]

## Sheet: S10 competition data
Interacting peptide	Peptide sequence	Labeled peptide number	Competing Peptide	Sequence	Competing peptide number	SH2	SH2 #	KD (FP)	Ki ( exp FP)	Ki (obs)	Fig. 3 Graph
ErbB2pY1139	PQPEpYVNQPDVRD	2	ErbB2pY1139	PQPEpYVNQPDVRD	2	GRB2	1	1.76	1.76	1.71	D
ErbB2pY1139	PQPEpYVNQPDVRD	2	ErbB4pY1208	NEPLpYLNTFANTD	9	GRB2	1	1.76	1.46	6.85	D
ErbB3pY1197	EDEEpYEYMNRRRD	4	ErbB3pY1197	EDEEpYEYMNRRRD	4	GRB7	2	0.13	0.13	0.113	C
ErbB3pY1260	PDEDpYEYMNRQRD	6	ErbB3pY1260	PDEDpYEYMNRQRD	6	GRB7	2	0.11	0.11	0.131	C
ErbB3pY1197	EDEEpYEYMNRRRD	4	ErbB2pY1196	ENPEpYLTPQGGAD	3	GRB7	2	0.13	NI	10.9	C
ErbB3pY1260	PDEDpYEYMNRQRD	6	ErbB2pY735	FGTVpYKGIWIPDD	1	GRB7	2	0.11	NI	ND	C
ErbB3pY1289	SEQGpYEEMRAFQD	7	ErbB3pY1197	EDEEpYEYMNRRRD	4	PTK6	3	2.11	5.79	11.9	E
ErbB3pY1197	EDEEpYEYMNRRRD	4	ErbB3pY1197	EDEEpYEYMNRRRD	4	PTK6	3	5.79	5.79	22.1	E
ErbB3pY1289	SEQGpYEEMRAFQD	7	ErbB2pY735	FGTVpYKGIWIPDD	1	PTK6	3	2.11	NI	148	E
ErbB2pY1196	ENPEpYLTPQGGAD	3	ErbB2pY1196	ENPEpYLTPQGGAD	3	RASA1N	4	1.86	1.86	2.29	A
ErbB3pY1307	PHVHpYARLKTLRD	8	ErbB2pY1196	ENPEpYLTPQGGAD	3	RASA1N	4	1.88	1.86	3.54	A
ErbB2pY1196	ENPEpYLTPQGGAD	3	ErbB3pY1260	PDEDpYEYMNRQRD	6	RASA1N	4	1.86	NI	38.8	A
ErbB3pY1222	EELGpYEYMDVGSD	5	ErbB3pY1222	EELGpYEYMDVGSD	5	SRC	6	2.33	2.33	2.36	B
ErbB3pY1222	EELGpYEYMDVGSD	5	ErbB2pY735	FGTVpYKGIWIPDD	1	SRC	6	2.33	NI	100	B
	ND = not determined
	NI = no interaction
