# Supplementary material for: Comprehensive Binary Interaction Mapping of SH2 Domains via Fluorescence Polarization Reveals Novel Functional Diversification of ErbB Receptors
Source: PLoS One. 2012 Sep 4;7(9):e44471. doi: 10.1371/journal.pone.0044471 (PMC3433420; doi:10.1371/journal.pone.0044471)
Supplement: Table S11 — High confidence fluorescence polarization data used to compare to protein microarray-derived interactions. (XLSX) [file pone.0044471.s027.xlsx]

## Sheet: S11_ErbB_high_conf intxn
Receptor	pTyr Site	Length of Peptide	Sequence	Alternative pTyr Site	Protein	Mean KD (μM)	KD SE	Mean Pmax (mP units)	Pmax SE	MaxP (mP units)	Mean R2	Hits	Queries	Expected Replication Rate | Mean KD	1 - P(Observed Replication Rate | Expectation)
ErbB1	1016	13-mer	DADEpYLIPQQGFd	NA	PIK3R2-N	2.47667	0.514256	135.833	10.525	94.85	0.990688	3	3	0.476917	0.780304
ErbB1	1016	13-mer	DADEpYLIPQQGFd	NA	PIK3R2-NC	2.43333	0.519747	168.09	1.83694	110.21	0.988699	3	3	0.478674	0.778794
ErbB1	1016	13-mer	DADEpYLIPQQGFd	NA	PIK3R3-N	3.205	0.053033	146.455	14.8316	74.7	0.963669	3	3	0.447504	0.8052
ErbB1	1016	13-mer	DADEpYLIPQQGFd	NA	PTK6	3.04	0.406831	155.88	8.97715	102.74	0.9676	3	3	0.454142	0.799645
ErbB1	1016	13-mer	DADEpYLIPQQGFd	NA	RASA1-N	1.66667	0.235356	202.72	5.30005	167.59	0.994674	3	3	0.509807	0.751589
ErbB1	1016	13-mer	DADEpYLIPQQGFd	NA	RASA1-NC	1.1	0	179.44	1.71827	148.38	0.993344	3	3	0.532784	0.730956
ErbB1	1092	13-mer	PVPEpYINQSVPKd	NA	PIK3R2-NC	11.155	1.79248	132.532	15.1422	32.29	0.96089	4	5	0.182021	0.989164
ErbB1	1092	13-mer	PVPEpYINQSVPKd	NA	PIK3R3-NC	8.64333	0.926777	141.117	1.10122	67.08	0.957788	3	5	0.250763	0.71676
ErbB1	1092	13-mer	PVPEpYINQSVPKd	NA	PLCG1-NC	7.57667	2.18215	135.873	18.0661	67.27	0.972853	3	5	0.284713	0.655473
ErbB1	1092	13-mer	PVPEpYINQSVPKd	NA	SH2D2A	10.89	1.63927	205.76	27.4829	52.58	0.974827	3	5	0.18852	0.829844
ErbB1	1138	13-mer	GNPEpYLNTVQPTd	NA	GRAP2	4.82333	1.94211	146.41	13.7929	59.12	0.988699	3	3	0.383727	0.856602
ErbB1	1138	13-mer	GNPEpYLNTVQPTd	NA	HSH2D	3.41	0.680449	175.01	10.2911	133.39	0.985387	3	3	0.439282	0.812028
ErbB1	1138	13-mer	GNPEpYLNTVQPTd	NA	PLCG1-NC	5.3525	0.700638	98.2525	8.81723	25.7	0.946729	4	6	0.363605	0.736967
ErbB1	1138	13-mer	GNPEpYLNTVQPTd	NA	SH2D1A	9.435	4.72701	120.38	38.8343	40.88	0.917764	2	3	0.227374	0.530427
ErbB1	1172	13-mer	DNPDpYQQDFFPKd	NA	PIK3R3-C	12.59	4.7659	98.22	7.2832	40.18	0.933156	2	3	0.149832	0.654282
ErbB1	1172	13-mer	DNPDpYQQDFFPKd	NA	PLCG1-NC	7.79333	3.06909	140.823	34.2189	45.46	0.970882	3	3	0.277597	0.932133
ErbB1	1172	13-mer	DNPDpYQQDFFPKd	NA	RASA1-N	4.17333	0.825229	210.577	22.7125	183.45	0.983403	3	3	0.408994	0.836678
ErbB1	1197	13-mer	ENAEpYLRVAPQSd	NA	PLCG1-C	5.665	0.809637	84.16	5.09824	40.15	0.943812	2	2	0.351937	0.621732
ErbB1	727	13-mer	FGTVpYKGLWIPEd	NA	PTPN11-NC	3.15	0.196751	179.553	7.10153	98.05	0.994009	3	4	0.449715	0.569492
ErbB1	727	13-mer	FGTVpYKGLWIPEd	NA	SH2D1A	2.7075	0.466085	102.06	4.68295	84.63	0.974663	4	5	0.467568	0.735999
ErbB1	727	13-mer	FGTVpYKGLWIPEd	NA	SH2D1B	0.23625	0.00383461	100.767	0.806644	93.16	0.980843	8	9	0.567508	0.919047
ErbB1	727	13-mer	FGTVpYKGLWIPEd	NA	SHC1	6.27	1.27549	115.897	6.98496	58.94	0.970882	3	5	0.329852	0.57615
ErbB1	727	13-mer	FGTVpYKGLWIPEd	NA	SYK-NC	11.51	0.81271	132.944	8.75725	24.57	0.944395	5	8	0.173588	0.9887
ErbB1	764	13-mer	LDEApYVMASVDNd	NA	PIK3R2-N	2.35667	0.17328	98.13	2.66273	70.74	0.966944	3	3	0.481783	0.776114
ErbB1	764	13-mer	LDEApYVMASVDNd	NA	PIK3R2-NC	3.07	0.563511	175.423	10.1219	110.21	0.99268	3	3	0.452934	0.800659
ErbB1	764	13-mer	LDEApYVMASVDNd	NA	PIK3R3-NC	1.91333	0.0767632	157.463	8.30464	141.25	0.985387	3	3	0.499787	0.760437
ErbB1	764	13-mer	LDEApYVMASVDNd	NA	RASA1-N	9.695	0.10253	193.205	9.68383	71.6	0.970225	2	3	0.220037	0.540736
ErbB1	801	13-mer	CLLDpYVREHKDNd	NA	PIK3R1-N	6.96	1.59898	111.683	16.7198	47.33	0.968912	3	5	0.305554	0.61849
ErbB1	801	13-mer	CLLDpYVREHKDNd	NA	PIK3R3-C	7.56	1.43272	200.66	9.34601	62.53	0.982081	4	5	0.285265	0.93381
ErbB1	801	13-mer	CLLDpYVREHKDNd	NA	PIK3R3-NC	3.8125	0.389189	152.995	11.3654	104.49	0.976144	4	5	0.42324	0.792956
ErbB1	801	13-mer	CLLDpYVREHKDNd	NA	PLCG1-C	9.44333	1.84	146.97	31.9804	64.97	0.97878	3	5	0.227136	0.759852
ErbB1	801	13-mer	CLLDpYVREHKDNd	NA	PLCG1-NC	6.31	0.227474	134.893	3.79692	87.38	0.974169	3	5	0.328417	0.578626
ErbB1	801	13-mer	CLLDpYVREHKDNd	NA	SHC1-PTB	8.985	2.17435	256.855	6.62206	154.01	0.992016	2	3	0.240476	0.512571
ErbB1	801	13-mer	CLLDpYVREHKDNd	NA	TNS1	7.54	1.77706	133.515	10.9037	56.28	0.972196	4	6	0.285928	0.855283
ErbB1	801	13-mer	CLLDpYVREHKDNd	NA	TNS3	5.34667	2.11524	125.45	25.1943	74.35	0.972196	3	5	0.363824	0.518528
ErbB1	891	13-mer	LHRIpYTHQSDVWd	ErbB3-pY888	SH2D2A	13.395	1.81373	193.94	5.26795	83.71	0.98903	2	3	0.133919	0.685108
ErbB1	915	13-mer	GSKPpYDGIPASEd	ErbB2-pY923,ErbB4-pY921	SH2D1A	14.535	1.84201	237.63	33.0926	83.32	0.976144	2	3	0.11385	0.727807
ErbB1	915	13-mer	GSKPpYDGIPASEd	ErbB2-pY923,ErbB4-pY921	SH2D2A	4.768	0.279351	278.976	8.45522	150.27	0.991219	5	5	0.385856	0.977765
ErbB1	998	13-mer	DSNFpYRALMDEEd	NA	LCK	5.78667	1.78685	87.69	16.2711	46.93	0.95518	3	3	0.347441	0.884078
ErbB1	998	13-mer	DSNFpYRALMDEEd	NA	PTPN11-N	13.07	4.70933	130.52	24.1406	43.66	0.944784	2	3	0.140164	0.67272
ErbB1	998	13-mer	DSNFpYRALMDEEd	NA	RASA1-N	2.85	0.3995	174.847	15.209	164.46	0.988699	3	3	0.461807	0.793185
ErbB1	998	13-mer	DSNFpYRALMDEEd	NA	RASA1-NC	12.6067	3.08809	202.85	23.491	31.01	0.963669	3	3	0.149487	0.991385
ErbB1	998	13-mer	DSNFpYRALMDEEd	NA	SH2D1B	3.98	0.106046	139.722	4.0216	84.29	0.980595	4	4	0.41661	0.928414
ErbB1	998	13-mer	DSNFpYRALMDEEd	NA	YES1	7.05	1.86108	103.033	18.099	50.62	0.941547	3	3	0.302459	0.915888
ErbB2	1023	13-mer	DAEEpYLVPQQGFd	ErbB4-pY1022	PIK3R1-N	15.81	0.53033	215.455	10.8576	56.41	0.950625	2	3	0.0945586	0.773758
ErbB2	1023	13-mer	DAEEpYLVPQQGFd	ErbB4-pY1022	PIK3R1-NC	7.1425	0.391058	174.248	19.6508	68.23	0.963833	4	5	0.299297	0.92255
ErbB2	1023	13-mer	DAEEpYLVPQQGFd	ErbB4-pY1022	PIK3R2-NC	6.09	0.975346	179.273	36.5253	108.43	0.969568	3	5	0.33635	0.564982
ErbB2	1023	13-mer	DAEEpYLVPQQGFd	ErbB4-pY1022	PIK3R3-C	5.80333	1.44761	161.517	18.6154	98.02	0.972853	3	5	0.346827	0.547119
ErbB2	1023	13-mer	DAEEpYLVPQQGFd	ErbB4-pY1022	PIK3R3-N	5.2725	0.159509	125.93	6.33535	62.72	0.9604	5	5	0.366618	0.98257
ErbB2	1023	13-mer	DAEEpYLVPQQGFd	ErbB4-pY1022	PIK3R3-NC	10.6467	2.32009	192.78	20.5332	86.23	0.952576	3	5	0.194645	0.818867
ErbB2	1023	13-mer	DAEEpYLVPQQGFd	ErbB4-pY1022	PLCG1-NC	1.3	0.191572	116.027	2.11185	70.1	0.969733	4	5	0.524685	0.656066
ErbB2	1023	13-mer	DAEEpYLVPQQGFd	ErbB4-pY1022	PTK6	3.7625	0.324823	156.188	9.80062	133.09	0.983271	5	5	0.425225	0.965587
ErbB2	1023	13-mer	DAEEpYLVPQQGFd	ErbB4-pY1022	PTPN11-NC	10.64	2.34759	133.56	23.2638	44.36	0.935089	2	2	0.194814	0.779516
ErbB2	1023	13-mer	DAEEpYLVPQQGFd	ErbB4-pY1022	RASA1-N	5.494	0.615472	239.828	17.8266	166.95	0.972985	5	5	0.358301	0.984425
ErbB2	1023	13-mer	DAEEpYLVPQQGFd	ErbB4-pY1022	RASA1-NC	6.65333	1.69408	177.313	25.062	129.45	0.961707	3	5	0.31623	0.599777
ErbB2	1023	13-mer	DAEEpYLVPQQGFd	ErbB4-pY1022	VAV2	9.895	2.88853	112.405	36.9852	44.32	0.91107	2	3	0.214509	0.548659
ErbB2	1139	13-mer	PQPEpYVNQPDVRd	NA	PIK3R2-N	2.20333	0.412746	81.0533	7.52593	51	0.961871	4	6	0.488007	0.521392
ErbB2	1139	13-mer	PQPEpYVNQPDVRd	NA	PIK3R2-NC	5.8075	0.878665	127.455	8.98296	74.51	0.982577	4	6	0.346673	0.764362
ErbB2	1139	13-mer	PQPEpYVNQPDVRd	NA	PIK3R3-N	9.045	1.01075	134.523	10.4525	37.86	0.968584	6	6	0.2387	0.999739
ErbB2	1139	13-mer	PQPEpYVNQPDVRd	NA	PIK3R3-NC	5.18	0.313129	115.04	5.42013	80.42	0.968256	5	6	0.370116	0.93671
ErbB2	1139	13-mer	PQPEpYVNQPDVRd	NA	PLCG1-N	11.845	0.654074	117.285	13.4668	41.4	0.950625	2	3	0.165916	0.625384
ErbB2	1139	13-mer	PQPEpYVNQPDVRd	NA	PLCG1-NC	3.3825	0.342548	81.3575	3.96866	56.39	0.952576	4	6	0.440383	0.605854
ErbB2	1139	13-mer	PQPEpYVNQPDVRd	NA	PTPN11-N	8.86333	1.04722	205.583	10.0784	100.11	0.974169	3	4	0.244106	0.84892
ErbB2	1139	13-mer	PQPEpYVNQPDVRd	NA	PTPN11-NC	8.705	0.654074	159.735	2.76832	63.91	0.985056	2	3	0.248885	0.501455
ErbB2	1139	13-mer	PQPEpYVNQPDVRd	NA	SH2D2A	4.79667	0.26702	194.663	11.5812	97.59	0.97944	6	6	0.384753	0.991058
ErbB2	1139	13-mer	PQPEpYVNQPDVRd	NA	YES1	13.405	2.54205	92.49	15.0614	35.98	0.958441	2	4	0.133731	0.566553
ErbB2	1139	18-mer	PLTCSPQPEpYVNQPDVRd	NA	GRAP2	0.562	0.0396837	82.988	1.84535	80.54	0.973774	5	5	0.554471	0.901438
ErbB2	1139	18-mer	PLTCSPQPEpYVNQPDVRd	NA	GRB2	1.375	0.0610498	77.5475	1.99837	59.52	0.967764	4	5	0.521645	0.660493
ErbB2	1139	18-mer	PLTCSPQPEpYVNQPDVRd	NA	HSH2D	2.818	0.276974	189.194	7.73951	175	0.975749	5	5	0.4631	0.950744
ErbB2	1196	13-mer	ENPEpYLTPQGGAd	NA	NCK2	3.72	0.982621	90.2267	14.4007	53.51	0.9604	3	3	0.426914	0.822191
ErbB2	1221	13-mer	FDNLpYYWDQDPPEd	NA	PIK3R2-NC	11.19	3.93858	240.415	17.3347	123.71	0.990025	2	3	0.181175	0.599752
ErbB2	1221	13-mer	FDNLpYYWDQDPPEd	NA	PLCG1-C	0.975	0.0954594	152.645	0.123744	124.09	0.987373	3	3	0.537837	0.726351
ErbB2	1221	13-mer	FDNLpYYWDQDPPEd	NA	PLCG1-NC	2.27333	0.54099	177.69	4.85862	105.94	0.99268	3	3	0.485165	0.77319
ErbB2	1221	13-mer	FDNLpYYWDQDPPEd	NA	RASA1-N	1.12333	0.254566	177.88	16.1302	185.84	0.991352	3	3	0.53184	0.731813
ErbB2	1221	13-mer	FDNLpYYWDQDPPEd	NA	SHC1-PTB	1.98	0.982878	135.465	39.1702	48.07	0.972196	2	2	0.497079	0.502331
ErbB2	1221	13-mer	FDNLpYYWDQDPPEd	NA	YES1	2.40667	0.424805	147.687	17.3303	69.16	0.988036	3	3	0.479755	0.777863
ErbB2	1222	13-mer	DNLYpYWDQDPPEd	NA	BLK	10.935	6.02101	188.19	69.8268	55.13	0.94187	2	3	0.187404	0.589729
ErbB2	1222	13-mer	DNLYpYWDQDPPEd	NA	FGR	8.34333	1.4458	279.24	43.0085	110.95	0.989362	3	3	0.260034	0.942906
ErbB2	1222	13-mer	DNLYpYWDQDPPEd	NA	LCK	7.6975	1.65182	149.993	11.2499	67.66	0.985056	4	5	0.280731	0.937273
ErbB2	1222	13-mer	DNLYpYWDQDPPEd	NA	LCP2	11.66	1.8809	228.43	80.6102	87.27	0.9604	2	3	0.170119	0.618163
ErbB2	1222	13-mer	DNLYpYWDQDPPEd	NA	LYN	4.17667	0.522061	137.24	7.20675	61.08	0.97944	3	3	0.408863	0.836783
ErbB2	1222	13-mer	DNLYpYWDQDPPEd	NA	PIK3R1-N	10.67	3.26683	180.63	39.301	55.86	0.977132	2	3	0.194051	0.57929
ErbB2	1222	13-mer	DNLYpYWDQDPPEd	NA	PIK3R2-NC	7.81	2.21996	224.357	13.7403	211.96	0.986711	3	5	0.277054	0.6692
ErbB2	1222	13-mer	DNLYpYWDQDPPEd	NA	PIK3R3-N	9.634	0.738605	155.888	7.05623	55.21	0.967076	5	5	0.221743	0.99917
ErbB2	1222	13-mer	DNLYpYWDQDPPEd	NA	PIK3R3-NC	10.295	1.37679	204.938	23.1583	67.09	0.9604	4	5	0.20376	0.981763
ErbB2	1222	13-mer	DNLYpYWDQDPPEd	NA	PLCG1-C	0.78	0.311929	189.507	13.0267	151.46	0.993344	3	3	0.545704	0.719133
ErbB2	1222	13-mer	DNLYpYWDQDPPEd	NA	PLCG1-NC	1.2825	0.29072	145.643	9.40143	156.79	0.990025	4	5	0.525394	0.65503
ErbB2	1222	13-mer	DNLYpYWDQDPPEd	NA	PLCG2-NC	6.4	0.232546	170.36	16.9976	126.63	0.98076	3	5	0.325199	0.584189
ErbB2	1222	13-mer	DNLYpYWDQDPPEd	NA	PTPN11-NC	9.445	1.50967	108.55	4.51841	45.64	0.965306	2	2	0.227088	0.742612
ErbB2	1222	13-mer	DNLYpYWDQDPPEd	NA	RASA1-N	4.288	0.640355	191.442	8.56003	214.5	0.985652	5	5	0.404498	0.972401
ErbB2	1222	13-mer	DNLYpYWDQDPPEd	NA	SHC1-PTB	2.9625	0.689908	181.577	9.58552	86.93	0.982577	4	4	0.457266	0.904482
ErbB2	1222	13-mer	DNLYpYWDQDPPEd	NA	YES1	1.52333	0.0365655	151.383	9.93003	86.17	0.988699	3	3	0.515627	0.746409
ErbB2	1248	13-mer	ENPEpYLGLDVPVd	NA	PIK3R2-NC	9.895	6.38164	152.275	22.3057	103.98	0.956484	2	3	0.214509	0.548659
ErbB2	1248	13-mer	ENPEpYLGLDVPVd	NA	PIK3R3-N	11.155	4.04112	120.105	22.7441	35.41	0.956484	2	3	0.182021	0.598378
ErbB2	1248	13-mer	ENPEpYLGLDVPVd	NA	PLCG1-NC	9.96667	2.29865	191.407	14.8913	63.36	0.98076	3	3	0.212554	0.968403
ErbB3	1054	13-mer	PSSGpYMPMNQGNd	NA	PIK3R1-N	1.8	0.446667	79.3467	3.98988	74.06	0.956484	3	3	0.504391	0.756382
ErbB3	1054	13-mer	PSSGpYMPMNQGNd	NA	PIK3R1-NC	0.316667	0.11654	67.6233	6.43082	70.47	0.963015	3	3	0.564298	0.70182
ErbB3	1054	13-mer	PSSGpYMPMNQGNd	NA	PIK3R3-NC	0.263333	0.0688261	59.9733	4.15889	55.23	0.957788	3	3	0.566427	0.699814
ErbB3	1197	13-mer	EDEEpYEYMNRRRd	NA	GRB7	0.13	0.0233333	100.65	2.51749	107.35	0.982081	3	3	0.571741	0.694787
ErbB3	1197	13-mer	EDEEpYEYMNRRRd	NA	PIK3R3-N	1.32333	0.548435	86.5067	2.65393	78.98	0.982081	3	3	0.523739	0.739136
ErbB3	1197	13-mer	EDEEpYEYMNRRRd	NA	PIK3R3-NC	0.2	0.0212132	108.7	5.86899	112.65	0.987373	3	3	0.568953	0.697428
ErbB3	1197	13-mer	EDEEpYEYMNRRRd	NA	PTK6	5.78667	0.833369	164.91	2.1256	61.53	0.990025	3	3	0.347441	0.884078
ErbB3	1199	13-mer	EEYEpYMNRRRRHd	NA	SH2D2A	13.87	1.01116	200.685	9.41513	77.78	0.9516	2	3	0.125216	0.703053
ErbB3	1222	13-mer	EELGYEYMDVGSd	NA	FES	11.24	5.00632	150.21	24.1901	61.73	0.966289	2	3	0.179973	0.601715
ErbB3	1222	13-mer	EELGYEYMDVGSd	NA	FGR	4.52333	0.743433	164.083	13.2744	96.04	0.985387	3	3	0.39532	0.847536
ErbB3	1222	13-mer	EELGYEYMDVGSd	NA	GRB7	6.28	0.75094	175.75	19.62	78.85	0.97878	3	3	0.329493	0.897103
ErbB3	1222	13-mer	EELGYEYMDVGSd	NA	HCK	3.05	0.75094	115.22	8.17039	73.84	0.97878	3	3	0.45374	0.799983
ErbB3	1222	13-mer	EELGYEYMDVGSd	NA	LCK	1.37	0.281089	119.777	9.91982	87.63	0.97944	3	3	0.521847	0.740838
ErbB3	1222	13-mer	EELGYEYMDVGSd	NA	LYN	2.83	0	152.18	6.77408	92.64	0.988699	3	3	0.462615	0.792501
ErbB3	1222	13-mer	EELGYEYMDVGSd	NA	PIK3R1-C	0.226667	0.0183586	68.63	2.16263	69.34	0.970882	3	3	0.56789	0.698433
ErbB3	1222	13-mer	EELGYEYMDVGSd	NA	PIK3R1-N	0.88	0.263881	111.597	4.25827	110.08	0.9801	3	3	0.541672	0.72284
ErbB3	1222	13-mer	EELGYEYMDVGSd	NA	PIK3R1-NC	0.446667	0.112167	111.917	5.30588	108.33	0.987373	3	3	0.559097	0.706699
ErbB3	1222	13-mer	EELGYEYMDVGSd	NA	PIK3R2-NC	2.66	0.84934	92.0733	8.29917	31.93	0.94608	3	3	0.46949	0.78666
ErbB3	1222	13-mer	EELGYEYMDVGSd	NA	PIK3R3-C	2.52333	0.464164	145.28	3.60304	81.19	0.990025	3	3	0.475025	0.781927
ErbB3	1222	13-mer	EELGYEYMDVGSd	NA	PIK3R3-N	0.673333	0.0300617	86.2433	1.0419	79.22	0.97878	3	3	0.549998	0.715167
ErbB3	1222	13-mer	EELGYEYMDVGSd	NA	PIK3R3-NC	0.506667	0.102216	102.473	3.98015	87.87	0.976803	3	3	0.556692	0.708946
ErbB3	1222	13-mer	EELGYEYMDVGSd	NA	PLCG1-C	1.96333	0.312594	140.17	1.42352	114.98	0.990688	3	3	0.497756	0.76222
ErbB3	1222	13-mer	EELGYEYMDVGSd	NA	PLCG1-NC	2.48667	0.490366	152.927	6.15137	96.47	0.992016	3	3	0.476511	0.780652
ErbB3	1222	13-mer	EELGYEYMDVGSd	NA	PTK6	1.69667	0.223466	162.847	8.61006	160.7	0.993344	3	3	0.508589	0.75267
ErbB3	1222	13-mer	EELGYEYMDVGSd	NA	RASA1-N	1.64	0.263502	182.287	19.4682	210.98	0.988036	3	3	0.51089	0.750627
ErbB3	1222	13-mer	EELGYEYMDVGSd	NA	SRC	2.32667	0.994079	128.587	7.41709	49.97	0.97944	3	3	0.483001	0.775063
ErbB3	1222	13-mer	EELGYEYMDVGSd	NA	TNS3	9.375	2.11071	217.715	14.6972	103.45	0.968256	2	3	0.229091	0.528047
ErbB3	1222	13-mer	EELGYEYMDVGSd	NA	VAV3	8.41333	2.10217	157.77	8.61687	45.81	0.977462	3	3	0.257851	0.9442
ErbB3	1222	13-mer	EELGYEYMDVGSd	NA	YES1	1.14667	0.261414	131.95	7.53914	92.1	0.988699	3	3	0.530895	0.73267
ErbB3	1224	13-mer	LGYEpYMDVGSDLd	NA	BLNK	3.63333	0.598603	120.393	20.5754	29.17	0.966289	3	3	0.430363	0.81937
ErbB3	1224	13-mer	LGYEpYMDVGSDLd	NA	HCK	10.86	3.38704	127.84	42.3769	45.32	0.93993	2	3	0.189267	0.586776
ErbB3	1224	13-mer	LGYEpYMDVGSDLd	NA	LCK	3.02	0.495008	130.147	10.3896	77.29	0.977462	3	3	0.454948	0.798968
ErbB3	1224	13-mer	LGYEpYMDVGSDLd	NA	LYN	6.85667	0.857712	169.117	13.3056	74.42	0.978121	3	3	0.309129	0.911355
ErbB3	1224	13-mer	LGYEpYMDVGSDLd	NA	NCK2	4.6	0.155027	138.553	7.44442	77.78	0.976144	3	3	0.392346	0.849874
ErbB3	1224	13-mer	LGYEpYMDVGSDLd	NA	PIK3R2-NC	3.31	0	147.59	11.7945	99.33	0.990688	3	3	0.443289	0.808708
ErbB3	1224	13-mer	LGYEpYMDVGSDLd	NA	PIK3R3-C	6.10667	0.511906	183.06	25.6926	38.8	0.966289	3	3	0.335746	0.892612
ErbB3	1224	13-mer	LGYEpYMDVGSDLd	NA	PLCG1-NC	4.22333	0.533566	115.177	7.61812	55.06	0.97878	3	3	0.407031	0.838247
ErbB3	1224	13-mer	LGYEpYMDVGSDLd	NA	PTK6	6.57667	1.55303	214.853	19.4877	140.54	0.986049	3	3	0.31893	0.904569
ErbB3	1224	13-mer	LGYEpYMDVGSDLd	NA	PTPN11-N	4.80333	0.654602	202.743	11.1976	110.53	0.989362	3	3	0.384496	0.856005
ErbB3	1224	13-mer	LGYEpYMDVGSDLd	NA	RASA1-N	1.24333	0.109053	186.007	24.8745	222.77	0.986711	3	3	0.526981	0.736213
ErbB3	1224	13-mer	LGYEpYMDVGSDLd	NA	SH2D1B	1.465	0.0634265	132.83	1.7138	103.49	0.990523	4	4	0.517994	0.86282
ErbB3	1224	13-mer	LGYEpYMDVGSDLd	NA	SHC1-PTB	5.265	2.69761	160.975	53.9346	67.79	0.968256	2	2	0.366902	0.608788
ErbB3	1224	13-mer	LGYEpYMDVGSDLd	NA	YES1	2.52333	0.0221944	112.527	2.00238	72.94	0.9801	3	3	0.475025	0.781927
ErbB3	1260	13-mer	PDEDpYEYMNRQRd	NA	GRB7	0.103333	0.00509175	99.3967	3.35313	97.86	0.976144	3	3	0.572802	0.693779
ErbB3	1260	13-mer	PDEDpYEYMNRQRd	NA	PIK3R1-C	0.466667	0.0333888	56.44	5.13828	54.75	0.964979	3	3	0.558295	0.707449
ErbB3	1260	13-mer	PDEDpYEYMNRQRd	NA	PIK3R1-N	0.476667	0.146452	77.98	4.37904	75.58	0.957136	3	3	0.557894	0.707823
ErbB3	1260	13-mer	PDEDpYEYMNRQRd	NA	PIK3R1-NC	0.34	0.0548736	88.2567	7.8397	87.07	0.963669	3	3	0.563365	0.702697
ErbB3	1262	13-mer	EDYEpYMNRQRDGd	NA	GRB7	3.985	0.823779	123.695	5.50483	66.91	0.97911	2	2	0.416412	0.567323
ErbB3	1262	13-mer	EDYEpYMNRQRDGd	NA	PIK3R2-NC	18.15	0.544472	193.5	65.1387	63.95	0.929296	2	3	0.0666405	0.85077
ErbB3	1262	13-mer	EDYEpYMNRQRDGd	NA	RASA1-N	9.06	3.91737	233.46	18.2363	152.26	0.98903	2	3	0.238257	0.515548
ErbB3	1276	13-mer	PGGDpYAAMGACPd	NA	PIK3R1-C	2.29667	0.58052	46.4967	2.48471	29.83	0.941547	3	3	0.484218	0.77401
ErbB3	1276	13-mer	PGGDpYAAMGACPd	NA	PIK3R1-N	6.00333	2.16773	115.887	32.4842	34.69	0.9409	3	3	0.339501	0.88989
ErbB3	1276	13-mer	PGGDpYAAMGACPd	NA	PIK3R3-C	9.86	6.10233	93.705	14.0113	24.46	0.937992	2	3	0.215469	0.547273
ErbB3	1276	13-mer	PGGDpYAAMGACPd	NA	PIK3R3-N	2.46333	0.419435	86.5667	7.4872	64.37	0.9604	3	3	0.477457	0.77984
ErbB3	1276	13-mer	PGGDpYAAMGACPd	NA	PIK3R3-NC	3.71333	1.60615	117.243	13.1198	58.12	0.968912	3	3	0.427179	0.821975
ErbB3	1289	13-mer	SEQGpYEEMRAFQd	NA	LCK	2.22667	0.154104	106.99	6.42335	61.02	0.98142	3	3	0.48706	0.771548
ErbB3	1289	13-mer	SEQGpYEEMRAFQd	NA	PIK3R1-C	0.203333	0.0643198	46.93	0.889388	49.29	0.964324	3	3	0.568821	0.697554
ErbB3	1289	13-mer	SEQGpYEEMRAFQd	NA	PIK3R1-N	0.25	0.0470225	98.6533	1.53159	96.89	0.986049	3	3	0.56696	0.699312
ErbB3	1289	13-mer	SEQGpYEEMRAFQd	NA	PIK3R1-NC	0.373333	0.0950049	101.08	1.58495	87.96	0.982742	3	3	0.562032	0.703949
ErbB3	1289	13-mer	SEQGpYEEMRAFQd	NA	PIK3R3-N	0.296667	0.0724441	85.0867	2.79849	85.43	0.977462	3	3	0.565097	0.701068
ErbB3	1289	13-mer	SEQGpYEEMRAFQd	NA	PLCG1-NC	6.14	1.28435	170.73	10.4243	64.85	0.964979	3	3	0.334538	0.893483
ErbB3	1289	13-mer	SEQGpYEEMRAFQd	NA	PTK6	2.11333	0.226675	171.283	13.3301	149.9	0.990688	3	3	0.491662	0.767547
ErbB3	1289	13-mer	SEQGpYEEMRAFQd	NA	RASA1-N	8.83333	2.56846	306.117	29.9825	168.5	0.991352	3	3	0.245007	0.951594
ErbB3	1289	13-mer	SEQGpYEEMRAFQd	NA	VAV3	8.40333	2.78524	138.313	8.9941	34.08	0.963669	3	3	0.258162	0.944016
ErbB3	1289	13-mer	SEQGpYEEMRAFQd	NA	YES1	5.90667	2.278	193.56	34.7671	83.18	0.977462	3	3	0.343032	0.887315
ErbB3	868	13-mer	KQLLpYSEAKTPId	NA	PTPN11-N	3.60667	0.245975	266.093	17.4006	170.56	0.996669	3	3	0.431426	0.818499
ErbB3	868	13-mer	KQLLpYSEAKTPId	NA	PTPN11-NC	3.68	0.876812	236.3	21.2132	136.28	0.992016	2	2	0.428505	0.557437
ErbB3	868	13-mer	KQLLpYSEAKTPId	NA	SH2D1B	4.96333	1.02286	71.09	12.0365	24.79	0.961707	3	4	0.378362	0.668008
ErbB4	1056	13-mer	PPPApYTPMSGNQd	NA	PIK3R1-C	0.16	0.0142887	50.69	1.58835	60.03	0.949163	4	4	0.570547	0.821088
ErbB4	1056	13-mer	PPPApYTPMSGNQd	NA	PIK3R1-N	2.565	0.157857	96.99	4.95086	69.17	0.94965	4	4	0.473337	0.894139
ErbB4	1056	13-mer	PPPApYTPMSGNQd	NA	PIK3R1-NC	0.2075	0.012645	76.0425	2.08568	72.7	0.96138	4	4	0.568654	0.822684
ErbB4	1056	13-mer	PPPApYTPMSGNQd	NA	PIK3R2-N	2.9625	0.628644	92.295	10.0459	62.15	0.93993	4	4	0.457266	0.904482
ErbB4	1056	13-mer	PPPApYTPMSGNQd	NA	PIK3R3-NC	0.2325	0.0328744	90.655	5.83955	99.6	0.976144	4	4	0.567658	0.823522
ErbB4	1056	18-mer	EIGHSPPPApYTPMSGNQd	NA	SRC	9.47	4.179	85.985	30.2182	24.96	0.905352	2	2	0.226376	0.743394
ErbB4	1150	13-mer	DEEGpYMTPMRDK	NA	ABL2	10.4	2.07182	161.93	19.8768	51.26	0.982081	2	3	0.201005	0.568634
ErbB4	1150	13-mer	DEEGpYMTPMRDK	NA	PIK3R3-C	1.64	0.188532	153.617	10.5392	89.77	0.988036	3	3	0.51089	0.750627
ErbB4	1150	13-mer	DEEGpYMTPMRDK	NA	PIK3R3-N	2.63	0.323591	84.2667	11.4653	52.82	0.957788	3	3	0.470704	0.785624
ErbB4	1150	13-mer	DEEGpYMTPMRDK	NA	PIK3R3-NC	2.57667	0.269574	158.337	8.77384	117.08	0.987373	3	3	0.472864	0.783778
ErbB4	1150	13-mer	DEEGpYMTPMRDK	NA	PLCG1-NC	6.96	2.78975	154.96	27.4304	61.54	0.98076	3	3	0.305554	0.913793
ErbB4	1150	13-mer	DEEGpYMTPMRDK	NA	RASA1-N	1.16667	0.201807	170.84	1.88351	141.04	0.990688	3	3	0.530086	0.733404
ErbB4	1150	13-mer	DEEGpYMTPMRDK	NA	RASA1-NC	0.75	0.083865	157.82	2.98124	125.48	0.994674	3	3	0.546912	0.718018
ErbB4	1150	13-mer	DEEGpYMTPMRDK	NA	VAV3	6.41667	2.3714	146.623	21.6081	55.81	0.965634	3	3	0.324605	0.900577
ErbB4	1150	18-mer	PRGELDEEGpYMTPMRDKd	NA	ABL2	8.25	0.0353553	163.255	5.22198	60.12	0.970882	3	3	0.262963	0.941154
ErbB4	1150	18-mer	PRGELDEEGpYMTPMRDKd	NA	PIK3R1-NC	5.81333	0.990826	106.887	4.42786	56.35	0.970882	3	3	0.346459	0.884801
ErbB4	1150	18-mer	PRGELDEEGpYMTPMRDKd	NA	PIK3R3-NC	2.5	0.249689	77.1633	5.99231	47.92	0.957136	3	3	0.475971	0.781116
ErbB4	1150	18-mer	PRGELDEEGpYMTPMRDKd	NA	PLCG1-C	3.10333	0.600743	92.6467	4.35325	64.52	0.9604	3	3	0.451592	0.801783
ErbB4	1150	18-mer	PRGELDEEGpYMTPMRDKd	NA	PLCG1-NC	2.82	1.35057	102.01	10.6844	58.72	0.965306	2	2	0.463019	0.529561
ErbB4	1150	18-mer	PRGELDEEGpYMTPMRDKd	NA	RASA1-N	0.613333	0.086944	121.32	4.97801	88.62	0.985387	3	3	0.55241	0.71293
ErbB4	1150	18-mer	PRGELDEEGpYMTPMRDKd	NA	RASA1-NC	0.413333	0.0195316	124.383	9.98608	87.73	0.990025	3	3	0.560431	0.70545
ErbB4	1150	18-mer	PRGELDEEGpYMTPMRDKd	NA	SYK-NC	6.18667	2.19889	118.733	15.6101	60.05	0.964324	3	3	0.332852	0.894696
ErbB4	1150	18-mer	PRGELDEEGpYMTPMRDKd	NA	VAV1	0.856667	0.314401	73.7133	4.63599	56.05	0.977462	3	3	0.542613	0.721976
ErbB4	1150	18-mer	PRGELDEEGpYMTPMRDKd	NA	VAV3	0.183333	0.053989	82.94	3.36255	64.76	0.982742	3	3	0.569617	0.696799
ErbB4	1162	13-mer	PKQEpYLNPVEENd	NA	PLCG1-NC	5.30667	0.748675	76.6367	9.11852	35.13	0.934444	3	3	0.36533	0.870711
ErbB4	1162	13-mer	PKQEpYLNPVEENd	NA	RASA1-N	2.90333	0.821721	154.097	20.1001	166.49	0.9676	3	3	0.459654	0.795005
ErbB4	1188	13-mer	DNPEpYHNASNGPd	NA	HSH2D	3.04667	0.671833	184.203	0.659161	153.62	0.986049	3	3	0.453874	0.79987
ErbB4	1188	13-mer	DNPEpYHNASNGPd	NA	PTK6	9.415	0.49851	299.46	70.4985	130.56	0.984064	2	3	0.227945	0.529634
ErbB4	1202	13-mer	AEDEpYVNEPLYLd	NA	GRB7	2.05667	0.292904	99.14	12.1686	45.47	0.970882	3	3	0.493964	0.765538
ErbB4	1202	13-mer	AEDEpYVNEPLYLd	NA	PIK3R1-N	1.34667	0.10548	73.68	4.25629	58.33	0.948676	3	3	0.522793	0.739987
ErbB4	1202	13-mer	AEDEpYVNEPLYLd	NA	PIK3R1-NC	1.53667	0.331568	115.213	5.51849	84.82	0.982081	3	3	0.515085	0.746892
ErbB4	1202	13-mer	AEDEpYVNEPLYLd	NA	PIK3R2-NC	4.97333	1.90766	114.29	9.3817	44.47	0.959747	3	3	0.377979	0.861048
ErbB4	1202	13-mer	AEDEpYVNEPLYLd	NA	PIK3R3-N	1.86333	0.493168	83.6467	10.0935	55.55	0.9676	3	3	0.501818	0.758651
ErbB4	1202	13-mer	AEDEpYVNEPLYLd	NA	PIK3R3-NC	2.85667	0.75341	145.017	20.8849	78.34	0.974827	3	3	0.461538	0.793413
ErbB4	1202	13-mer	AEDEpYVNEPLYLd	NA	PLCG1-C	1.54667	0.555641	122.317	6.62964	107.99	0.978121	3	3	0.51468	0.747254
ErbB4	1202	13-mer	AEDEpYVNEPLYLd	NA	PLCG1-NC	1.69333	0.474018	133.107	7.33731	102.22	0.982081	3	3	0.508724	0.75255
ErbB4	1202	13-mer	AEDEpYVNEPLYLd	NA	PTK6	1.18667	0.192421	139.953	14.5872	141.57	0.984725	3	3	0.529276	0.734137
ErbB4	1202	13-mer	AEDEpYVNEPLYLd	NA	RASA1-N	1.46333	0.119086	225.297	26.5345	232.99	0.985387	3	3	0.518062	0.744233
ErbB4	1202	13-mer	AEDEpYVNEPLYLd	NA	YES1	1.61	0.159618	138.88	8.38738	88.21	0.97878	3	3	0.512108	0.749544
ErbB4	1202	18-mer	NGPPKAEDEpYVNEPLYLd	NA	GRAP2	2.29	0.523259	66.105	7.20895	49.74	0.957462	2	2	0.484489	0.51238
ErbB4	1202	18-mer	NGPPKAEDEpYVNEPLYLd	NA	PIK3R1-N	5.385	0.745998	111.025	7.79585	53.91	0.946729	2	2	0.362384	0.612672
ErbB4	1202	18-mer	NGPPKAEDEpYVNEPLYLd	NA	PIK3R2-NC	1.84	0.349158	74.4967	3.20056	50.31	0.966944	3	3	0.502766	0.757816
ErbB4	1202	18-mer	NGPPKAEDEpYVNEPLYLd	NA	PIK3R3-N	2.41	0.439747	66.3833	2.98813	41.19	0.935089	3	3	0.47962	0.777979
ErbB4	1202	18-mer	NGPPKAEDEpYVNEPLYLd	NA	PIK3R3-NC	1.21	0.0617342	85.2067	2.38174	79.49	0.963015	3	3	0.528331	0.734992
ErbB4	1202	18-mer	NGPPKAEDEpYVNEPLYLd	NA	PLCG1-C	1.915	0.491439	73.01	8.48528	58.69	0.937992	2	2	0.499719	0.500224
ErbB4	1202	18-mer	NGPPKAEDEpYVNEPLYLd	NA	PTK6	2.035	0.434871	83.565	6.86954	49.19	0.947702	2	2	0.494844	0.504114
ErbB4	1202	18-mer	NGPPKAEDEpYVNEPLYLd	NA	SH2D2A	5.99667	0.776919	204.15	35.4963	71.8	0.974169	3	3	0.339744	0.889713
ErbB4	1202	18-mer	NGPPKAEDEpYVNEPLYLd	NA	SRC	2.3	0.339411	83.19	6.30032	50.55	0.948676	2	2	0.484083	0.512704
ErbB4	1202	18-mer	NGPPKAEDEpYVNEPLYLd	NA	YES1	8.395	3.35522	159.11	31.438	55.59	0.9516	2	2	0.258421	0.709472
ErbB4	1208	13-mer	NEPLpYLNTFANTd	NA	GRB7	8.96	0.898026	173.84	9.42573	54.17	0.965306	2	2	0.241219	0.72737
ErbB4	1208	13-mer	NEPLpYLNTFANTd	NA	PIK3R2-NC	11.245	2.42184	221.79	60.1182	54.71	0.978121	2	2	0.179853	0.79774
ErbB4	1208	13-mer	NEPLpYLNTFANTd	NA	PLCG1-C	5.11	2.77186	147.985	24.9998	92.84	0.975156	2	2	0.372772	0.60377
ErbB4	1208	18-mer	EDEYVNEPLpYLNTFANTd	NA	BRDG1	10.115	2.20971	140.335	4.09061	61.5	0.97121	2	3	0.208547	0.557367
ErbB4	1208	18-mer	EDEYVNEPLpYLNTFANTd	NA	GRAP2	1.2025	0.0537112	75.1975	1.45101	58.76	0.975156	4	4	0.528635	0.854799
ErbB4	1208	18-mer	EDEYVNEPLpYLNTFANTd	NA	GRB2	2.46333	0.182706	89.8333	4.19298	58.9	0.955832	3	4	0.477457	0.531154
ErbB4	1208	18-mer	EDEYVNEPLpYLNTFANTd	NA	GRB7	9.99333	1.92089	112.88	13.8627	41.16	0.970882	3	4	0.211829	0.889059
ErbB4	1208	18-mer	EDEYVNEPLpYLNTFANTd	NA	HSH2D	1.1375	0.2033	102.297	3.6771	96.12	0.98456	4	4	0.531266	0.852783
ErbB4	1208	18-mer	EDEYVNEPLpYLNTFANTd	NA	LYN	5.14667	0.310131	94.0267	4.60227	43.18	0.98142	3	4	0.37138	0.677626
ErbB4	1208	18-mer	EDEYVNEPLpYLNTFANTd	NA	PIK3R3-NC	3.02333	0.245952	100.033	9.50234	73.11	0.98076	3	4	0.454814	0.562445
ErbB4	1208	18-mer	EDEYVNEPLpYLNTFANTd	NA	PLCG1-C	2.07	0.374143	87.96	1.44679	77.62	0.972196	4	4	0.493422	0.88052
ErbB4	1208	18-mer	EDEYVNEPLpYLNTFANTd	NA	PLCG1-NC	0.9675	0.142484	85.165	1.7255	57.87	0.986049	4	4	0.53814	0.847453
ErbB4	1208	18-mer	EDEYVNEPLpYLNTFANTd	NA	PTK6	15.535	0.852064	168.84	16.5322	44.13	0.935089	2	4	0.0984548	0.654154
ErbB4	1208	18-mer	EDEYVNEPLpYLNTFANTd	NA	RASA1-N	6.40333	1.40465	154.753	23.5509	70.57	0.95518	3	4	0.32508	0.741124
ErbB4	1208	18-mer	EDEYVNEPLpYLNTFANTd	NA	RASA1-NC	6.38667	1.68164	130.433	17.6664	45.33	0.968912	3	4	0.325674	0.740313
ErbB4	1208	18-mer	EDEYVNEPLpYLNTFANTd	NA	SHC1	10.9933	1.70712	167.38	10.9017	45.05	0.961707	3	4	0.185965	0.918941
ErbB4	1208	18-mer	EDEYVNEPLpYLNTFANTd	NA	SRC	5.84333	0.929135	114.673	16.0976	41.5	0.963015	3	4	0.345356	0.713393
ErbB4	1242	13-mer	DNPDpYWNHSLPPd	NA	HSH2D	7.37	4.53255	141.405	51.389	57.11	0.97121	2	2	0.291602	0.676711
ErbB4	1242	13-mer	DNPDpYWNHSLPPd	NA	LCK	4.4625	0.469514	94.17	2.73294	38.93	0.957462	4	4	0.397686	0.938433
ErbB4	1242	13-mer	DNPDpYWNHSLPPd	NA	PIK3R3-C	8.28667	1.91452	216.603	25.5313	124.27	0.982081	3	4	0.26181	0.825992
ErbB4	1242	13-mer	DNPDpYWNHSLPPd	NA	PTK6	2.7575	0.236602	132.817	5.89342	94.1	0.985056	4	4	0.465545	0.899215
ErbB4	1242	13-mer	DNPDpYWNHSLPPd	NA	RASA1-N	5.03	0.6652	187.982	14.6573	164.69	0.990523	4	4	0.375817	0.949096
ErbB4	1284	13-mer	ENPEpYLSEFSLKd	NA	PLCG1-C	3.67667	0.660407	98.7667	5.49476	58.62	0.963669	3	3	0.428638	0.820783
