# Supplementary material for: Comprehensive Binary Interaction Mapping of SH2 Domains via Fluorescence Polarization Reveals Novel Functional Diversification of ErbB Receptors
Source: PLoS One. 2012 Sep 4;7(9):e44471. doi: 10.1371/journal.pone.0044471 (PMC3433420; doi:10.1371/journal.pone.0044471)
Supplement: Table S13 — Sum of binding free energies (in kcal/mole) of SH2 domains in ErbB receptors. (XLSX) [file pone.0044471.s029.xlsx]

## Sheet: S13_Sum free energies
	SH2D2A	HSH2D	ZAP70-N	SYK-N	MATK	ZAP70-C	ZAP70-NC	SYK-C	SYK-NC	GRB14	GRB10	GRB7	YES1	FGR	SRC	HCK	LCK	LYN	BLK	SLA2	SLA	ABL1	ABL2	PTK6	GRB2	GRAP2	SHF	SHB	SHD	SHE	TNS1	TNS3	TENC1	TNS4	CRK	CRKL	STAP1	SUPT6H	SH3BP2	PLCG1-C	SOCS3	SOCS1	SOCS2	SOCS6	SOCS5	DAPP1	NCK2	NCK1	PTPN11-N
ErbB1	5.67912	1.72864	0	0	0	0	2.50522	0	0.695476	0	0	0.452509	2.83049	0	2.9608	0	6.74222	1.738	2.0533	1.41319	1.66145	0	0	3.01159	2.20597	2.87073	0	0.54183	1.27737	0.839644	1.69607	3.54688	4.73036	0.915648	0.420841	0	0.540038	0.345249	0	12.5516	0	0.568727	1.00989	4.33805	1.57598	0	0.789273	0	5.29949
ErbB2	4.56978	2.21336	0	0	0	0	1.51349	0	2.81047	0.758638	0.010147	0.333436	5.33935	1.41726	4.85935	0.940506	4.40261	4.06608	1.69671	2.55632	0.456336	0.780357	0.381557	3.10218	2.50639	3.03721	0	1.51732	1.66097	0.839644	2.24369	1.41773	1.21196	0.67154	0.780676	0.827542	0.0319143	1.73825	0	12.2199	1.00341	1.03147	0	3.91438	4.31691	0	2.36398	0.548051	5.14382
ErbB3	10.3929	2.33576	0	0	2.34039	0.57183	6.20125	0	2.08346	0	0	8.7367	10.3245	2.50343	9.69694	5.33835	9.34093	6.66493	4.6567	4.58995	0.456336	0.478498	1.80507	7.15939	0	0.402555	0	1.07775	1.63608	0	3.91881	4.06974	3.34946	0.67154	2.17685	0	1.44165	0	1.30951	12.4524	4.06203	0	2.95593	6.6066	6.73812	0	2.78209	1.97062	4.56634
ErbB4	6.74217	4.54263	0	0	2.32172	0	3.58417	0	2.64761	0	1.61758	4.62226	10.1441	1.60702	5.00295	2.0082	6.01021	5.40649	0.240099	4.81425	0	0.489221	1.0481	6.87045	1.54889	1.48553	0	4.10322	1.32817	0	2.0298	2.35298	0	0.151034	0.898744	0	2.543	0	2.94974	11.2408	2.17546	0.02385	0	1.8833	0.654997	0	0.886931	1.14037	2.58831
[truncated: 46 more columns]
