# Supplementary material for: Comprehensive Binary Interaction Mapping of SH2 Domains via Fluorescence Polarization Reveals Novel Functional Diversification of ErbB Receptors
Source: PLoS One. 2012 Sep 4;7(9):e44471. doi: 10.1371/journal.pone.0044471 (PMC3433420; doi:10.1371/journal.pone.0044471)
Supplement: Table S14 — Significant enrichment or depletion of binding sites on each ErbB receptor for SH2 domains and gene ontology groups (permutation P<0.05). (XLSX) [file pone.0044471.s030.xlsx]

## Sheet: Individual SH2 domains
Receptor	Protein	Type	P value
EGFR	SHC1-PTB	Enrichment	0.03
EGFR	HCK	Depletion	0.04
ERBB2	PLCG2-NC	Enrichment	0.03
ERBB3	SH2D2A	Enrichment	0.03
ERBB3	HCK	Enrichment	0.01
ERBB3	SOCS6	Enrichment	0.04
ERBB3	PIK3R1-C	Enrichment	0.0006
ERBB3	PIK3R3-NC	Enrichment	0.02
ERBB3	FER	Enrichment	0.048
ERBB4	BLK	Depletion	0.048
ERBB4	PIK3R3-N	Depletion	0.04
ERBB4	PIK3R3-C	Depletion	0.04
ERBB4	PIK3R1-NC	Depletion	0.04
ERBB4	SHC1-PTB	Depletion	0.008
ERBB4	SH2B3	Depletion	0.02
ERBB4	RASA1-NC	Depletion	0.005
ERBB4	SH2D1B	Depletion	0.03

## Sheet: GO Groups
Receptor	GO Group	Type	P value
EGFR	Kinases	Depletion	0.006
ERBB2	Phosphatases	Enrichment	0.01
ERBB2	Phospholipases	Enrichment	0.03
ERBB3	Cytoskeletal Regulation	Enrichment	0.049
ERBB3	Kinases	Enrichment	0.001
ERBB3	Phosphatidyl Inositol Kinases	Enrichment	1e-05
ERBB3	Signal Regulation	Enrichment	0.002
ERBB4	Cytoskeletal Regulation	Depletion	0.01
ERBB4	Phosphatases	Depletion	0.046
ERBB4	Phosphatidyl Inositol Kinases	Depletion	1e-05
ERBB4	Phospholipases	Depletion	0.044
ERBB4	Scaffolds	Depletion	0.03
ERBB4	Signal Regulation	Depletion	0.04
ERBB4	RAS GTPases	Depletion	0.03

## Sheet: Unique GO Members
Receptor	GO Group	Type	P value
EGFR	Kinases	Depletion	0.01
ERBB3	Kinases	Enrichment	0.04
