# Supplementary material for: Comprehensive Binary Interaction Mapping of SH2 Domains via Fluorescence Polarization Reveals Novel Functional Diversification of ErbB Receptors
Source: PLoS One. 2012 Sep 4;7(9):e44471. doi: 10.1371/journal.pone.0044471 (PMC3433420; doi:10.1371/journal.pone.0044471)
Supplement: Table S15 — Molecular function classes of SH2 domains. (XLSX) [file pone.0044471.s031.xlsx]

## Sheet: S15 GO classification
Adaptors	Chromatin Remodeling	Cytoskeletal Regulation	Kinases	Phosphatases	Phosphatidyl Inositol Kinase	Phosphatidyl Inositol Phosphatase	Phospholipases	Scaffolds	Signal Regulation	RAS GEFs	RHO GEFs	RAS GTPases
CRK	SUPT6H	STAP1	ABL1	PTPN11	PIK3R1	INPPL1	PLCG1	BLNK	DAPP1	BCAR3	VAV1	RASA1
CRKL		SH2D1A	ABL2	PTPN6	PIK3R2		PLCG2	LCP2	GRB10	SH2D3C	VAV2
GRAP2		SH2D1B	BLK		PIK3R3			SHC1	GRB14		VAV3
GRB2		SH3BP2	BMX					SHC2	GRB7
NCK1		TENC1	BTK					SHC3	HSH2D
NCK2		TNS1	FER					SHC4	SH2B
SH2D3A		TNS3	FES						SH2B2
SLA		TNS4	FGR						SH2B3
SLA2			HCK						SH2D2A
			ITK						SHB
			LCK						SHD
			LYN						SHE
			MATK						SHF
			PTK6						SOCS1
			SRC						SOCS2
			SYK						SOCS3
			TEC						SOCS5
			TXK						SOCS6
			YES1
			ZAP70
