# Supplementary material for: Comprehensive Binary Interaction Mapping of SH2 Domains via Fluorescence Polarization Reveals Novel Functional Diversification of ErbB Receptors
Source: PLoS One. 2012 Sep 4;7(9):e44471. doi: 10.1371/journal.pone.0044471 (PMC3433420; doi:10.1371/journal.pone.0044471)
Supplement: Table S16 — Average recruitment potential for each gene ontological class as a function of relative binding free energy (in kcal/mole). (XLSX) [file pone.0044471.s032.xlsx]

## Sheet: S16_GO_SumDDG
Receptor	Adaptors	Chromatin Remodeling	Cytoskeletal Regulation	Kinases	Phosphatases	Phosphatidyl Inositol Kinases	Phosphatidyl Inositol Phosphatases	Phospholipases	Scaffolds	Signal Regulation	RAS GEFs	RHO GEFs	RAS GTPases
ERBB1	1.04016	0.345249	2.54329	1.34396	3.78454	6.43953	0.539513	8.9403	4.62149	1.07379	2.95165	1.93953	8.06326
ERBB2	1.45295	1.73825	1.70863	1.66837	3.74072	6.07707	2.03619	9.42685	4.34762	1.43675	3.01271	2.33995	9.1552
ERBB3	1.37538	0	3.54861	3.77553	2.34904	12.5484	1.50808	8.29861	3.61781	2.5932	3.46927	4.39392	10.8637
ERBB4	1.19719	0	2.21793	2.57686	2.03089	6.71245	1.30781	8.97569	4.23915	1.6509	2.46322	1.68444	5.70724
